# Supplementary material for: Prediction of Potential Drug–Disease Associations through Deep Integration of Diversity and Projections of Various Drug Features
Source: Int J Mol Sci. 2019 Aug 22;20(17):4102. doi: 10.3390/ijms20174102 (PMC6747548; doi:10.3390/ijms20174102)
Supplement: Supplementary file 1 [file ijms-20-04102-s001.zip]

Archive with 3 entries (2 files):
- DivePred/
- DivePred/DivePred_Certificate_of_editing.pdf
- DivePred/ST1_candidates.xlsx
