# Supplementary material for: Prediction of Potential Drug–Disease Associations through Deep Integration of Diversity and Projections of Various Drug Features
Source: Int J Mol Sci. 2019 Aug 22;20(17):4102. doi: 10.3390/ijms20174102 (PMC6747548; doi:10.3390/ijms20174102)
Supplement: Supplementary file 1 [file ijms-20-04102-s001.zip › DivePred/ST1_candidates.xlsx]

## Sheet: 附表
Drug name	Candidate disease name	Rank	Association score
6-aminocaproic acid	Staphylococcal Infections	1	0.0393832
6-aminocaproic acid	Streptococcal Infections	2	0.036865
6-aminocaproic acid	Thromboembolism	3	0.0242457
6-aminocaproic acid	Hypertension	4	0.0233179
6-aminocaproic acid	Urinary Tract Infections	5	0.022045
6-aminocaproic acid	Escherichia coli Infections	6	0.0203059
6-aminocaproic acid	Acne Vulgaris	7	0.0195206
6-aminocaproic acid	Gonorrhea	8	0.0189506
6-aminocaproic acid	Chlamydia Infections	9	0.0185803
6-aminocaproic acid	Haemophilus Infections	10	0.0168924
6-aminocaproic acid	Mycoplasma Infections	11	0.0150092
6-aminocaproic acid	Syphilis	12	0.0148724
6-aminocaproic acid	Bacteroides Infections	13	0.0148562
6-aminocaproic acid	Proteus Infections	14	0.0144974
6-aminocaproic acid	Helicobacter Infections	15	0.0144181
abacavir	Staphylococcal Infections	1	0.032631
abacavir	Streptococcal Infections	2	0.0306906
abacavir	AIDS-Related Opportunistic Infections	3	0.0198664
abacavir	Escherichia coli Infections	4	0.0180006
abacavir	Urinary Tract Infections	5	0.0171027
abacavir	Chlamydia Infections	6	0.0164955
abacavir	Gonorrhea	7	0.0164207
abacavir	Herpes Genitalis	8	0.0149461
abacavir	Haemophilus Infections	9	0.0147741
abacavir	Acne Vulgaris	10	0.0144565
abacavir	Mycoplasma Infections	11	0.0137209
abacavir	Syphilis	12	0.0133709
abacavir	Proteus Infections	13	0.0128994
abacavir	Klebsiella Infections	14	0.0127149
abacavir	Hypertension	15	0.0126198
acarbose	Staphylococcal Infections	1	0.0545872
acarbose	Streptococcal Infections	2	0.0435108
acarbose	Urinary Tract Infections	3	0.0371798
acarbose	Escherichia coli Infections	4	0.0286484
acarbose	Gonorrhea	5	0.0263316
acarbose	Chlamydia Infections	6	0.0237471
acarbose	Haemophilus Infections	7	0.02192
acarbose	Skin Diseases, Bacterial	8	0.0210153
acarbose	Proteus Infections	9	0.0205174
acarbose	Soft Tissue Infections	10	0.020222
acarbose	Klebsiella Infections	11	0.0199173
acarbose	Pseudomonas Infections	12	0.0197779
acarbose	Syphilis	13	0.0178603
acarbose	Mycoplasma Infections	14	0.0175288
acarbose	Acne Vulgaris	15	0.0174246
acebutolol	Asthma	1	0.092794
acebutolol	Heart Failure	2	0.0855255
acebutolol	Tachycardia, Supraventricular	3	0.0689767
acebutolol	Bronchial Spasm	4	0.0589521
acebutolol	Glaucoma, Open-Angle	5	0.0558243
acebutolol	Atrial Fibrillation	6	0.0453935
acebutolol	Atrial Flutter	7	0.0422571
acebutolol	Bradycardia	8	0.0272654
acebutolol	Heart Block	9	0.0251412
acebutolol	Arrhythmias, Cardiac	10	0.0232212
acebutolol	Torsades de Pointes	11	0.0210609
acebutolol	Staphylococcal Infections	12	0.0192056
acebutolol	Streptococcal Infections	13	0.0189989
acebutolol	Pain	14	0.0185064
acebutolol	Tachycardia, Paroxysmal	15	0.01804
acetaminophen	Osteoarthritis	1	0.135615
acetaminophen	Arthritis, Rheumatoid	2	0.110828
acetaminophen	Inflammation	3	0.0666861
acetaminophen	Dysmenorrhea	4	0.0652574
acetaminophen	Arthritis, Juvenile Rheumatoid	5	0.0651027
acetaminophen	Gout	6	0.0534435
acetaminophen	Spondylitis, Ankylosing	7	0.048876
acetaminophen	Bursitis	8	0.0383157
acetaminophen	Arthritis	9	0.0360422
acetaminophen	Pain, Postoperative	10	0.0311761
acetaminophen	Rheumatic Fever	11	0.029899
acetaminophen	Arthritis, Gouty	12	0.0249786
acetaminophen	Premenstrual Syndrome	13	0.0247244
acetaminophen	Menorrhagia	14	0.0213202
acetaminophen	Rheumatic Diseases	15	0.0201831
acetazolamide	Glaucoma, Open-Angle	1	0.0743555
acetazolamide	Nephrotic Syndrome	2	0.0596886
acetazolamide	Heart Failure	3	0.0513698
acetazolamide	Edema	4	0.0430773
acetazolamide	Urinary Tract Infections	5	0.0329894
acetazolamide	Hypertension	6	0.0318607
acetazolamide	Glaucoma, Angle-Closure	7	0.0288967
acetazolamide	Proteus Infections	8	0.0279949
acetazolamide	Klebsiella Infections	9	0.026237
acetazolamide	Escherichia coli Infections	10	0.0249227
acetazolamide	Staphylococcal Infections	11	0.0226084
acetazolamide	Soft Tissue Infections	12	0.0225223
acetazolamide	Streptococcal Infections	13	0.0198464
acetazolamide	Skin Diseases, Bacterial	14	0.0196632
acetazolamide	Haemophilus Infections	15	0.014011
acetohexamide	Diabetic Nephropathies	1	0.0167215
acetohexamide	Diabetic Angiopathies	2	0.0141479
acetohexamide	Hypertension, Malignant	3	0.0137448
acetohexamide	Hypoglycemia	4	0.0132795
acetohexamide	Diabetic Neuropathies	5	0.0129711
acetohexamide	Nutritional and Metabolic Diseases	6	0.0112622
acetohexamide	Staphylococcal Infections	7	0.00955915
acetohexamide	Heart Failure	8	0.0093928
acetohexamide	Hypertension	9	0.00890787
acetohexamide	Alopecia	10	0.00889663
acetohexamide	Gout	11	0.00836288
acetohexamide	Streptococcal Infections	12	0.00782114
acetohexamide	Gonorrhea	13	0.00642678
acetohexamide	Skin Diseases, Bacterial	14	0.00613111
acetohexamide	Depressive Disorder	15	0.00584988
acitretin	Acne Vulgaris	1	0.0937374
acitretin	Facial Dermatoses	2	0.0227582
acitretin	Osteoarthritis	3	0.0218798
acitretin	Inflammation	4	0.0218562
acitretin	Dermatitis, Seborrheic	5	0.0206655
acitretin	Arthritis, Rheumatoid	6	0.0188544
acitretin	Hand Dermatoses	7	0.0177344
acitretin	Scalp Dermatoses	8	0.0164144
acitretin	Skin Diseases	9	0.0154918
acitretin	Leg Dermatoses	10	0.0153957
acitretin	Graft vs Host Disease	11	0.0148104
acitretin	Foot Dermatoses	12	0.014627
acitretin	Dermatitis	13	0.0144591
acitretin	Pain	14	0.0137339
acitretin	Neuroblastoma	15	0.0121198
acyclovir	Herpes Zoster	1	0.0536867
acyclovir	Cytomegalovirus Retinitis	2	0.044235
acyclovir	Acquired Immunodeficiency Syndrome	3	0.0324518
acyclovir	Keratitis, Herpetic	4	0.0323519
acyclovir	Cytomegalovirus Infections	5	0.0314792
acyclovir	Asthma	6	0.021986
acyclovir	Condylomata Acuminata	7	0.0215646
acyclovir	Herpes Simplex	8	0.0213466
acyclovir	Leukemia, Lymphocytic, Chronic, B-Cell	9	0.0199909
acyclovir	Lymphoma, Non-Hodgkin	10	0.0198652
acyclovir	Keratitis, Dendritic	11	0.0191148
acyclovir	Keratoconjunctivitis, Infectious	12	0.0181414
acyclovir	Adenovirus Infections, Human	13	0.0152634
acyclovir	Bronchial Spasm	14	0.0136597
acyclovir	Radiation Injuries, Experimental	15	0.013156
adapalene	Psoriasis	1	0.0624701
adapalene	Osteoarthritis	2	0.027642
adapalene	Arthritis, Rheumatoid	3	0.0242029
adapalene	Neuroblastoma	4	0.0184415
adapalene	Facial Dermatoses	5	0.0163663
adapalene	Hand Dermatoses	6	0.0155488
adapalene	Inflammation	7	0.0153434
adapalene	Dermatitis, Seborrheic	8	0.0147687
adapalene	Lymphoma, T-Cell, Cutaneous	9	0.0147035
adapalene	Skin Diseases	10	0.0140418
adapalene	Pain	11	0.0127787
adapalene	Dermatitis	12	0.0123155
adapalene	Gout	13	0.0123008
adapalene	Leukemia	14	0.0121556
adapalene	Arthritis, Juvenile Rheumatoid	15	0.0120302
adefovir	Acquired Immunodeficiency Syndrome	1	0.0760037
adefovir	Herpes Genitalis	2	0.0433443
adefovir	AIDS-Related Opportunistic Infections	3	0.0233173
adefovir	Herpes Zoster	4	0.0232167
adefovir	Herpes Labialis	5	0.0230213
adefovir	Lymphoma, Non-Hodgkin	6	0.0155455
adefovir	Leukemia, Lymphocytic, Chronic, B-Cell	7	0.0154825
adefovir	Epstein-Barr Virus Infections	8	0.0123273
adefovir	Cytomegalovirus Infections	9	0.0121003
adefovir	Adenovirus Infections, Human	10	0.0109393
adefovir	Multiple Sclerosis	11	0.0107639
adefovir	Chickenpox	12	0.0102532
adefovir	Hepatitis C, Chronic	13	0.00828798
adefovir	Condylomata Acuminata	14	0.00815387
adefovir	Leukemia, Hairy Cell	15	0.00782131
adenosine	Asthma	1	0.0529512
adenosine	Bronchial Spasm	2	0.0332199
adenosine	Tachycardia, Supraventricular	3	0.0309034
adenosine	Atrial Fibrillation	4	0.0304857
adenosine	Apnea	5	0.0271
adenosine	Pulmonary Emphysema	6	0.0269239
adenosine	Bradycardia	7	0.0266331
adenosine	Tachycardia, Ventricular	8	0.0256965
adenosine	Bronchitis	9	0.0254477
adenosine	Atrial Flutter	10	0.0218418
adenosine	Arrhythmias, Cardiac	11	0.0217093
adenosine	Acquired Immunodeficiency Syndrome	12	0.0164281
adenosine	Hypertension	13	0.0134506
adenosine	Diabetic Neuropathies	14	0.0132525
adenosine	Ventricular Fibrillation	15	0.0130351
albendazole	Larva Migrans	1	0.0697252
albendazole	Ascariasis	2	0.0677226
albendazole	Strongyloidiasis	3	0.0576842
albendazole	Dracunculiasis	4	0.0530026
albendazole	Trichinellosis	5	0.0512294
albendazole	Hodgkin Disease	6	0.0318951
albendazole	Breast Neoplasms	7	0.0283756
albendazole	Carcinoma, Non-Small-Cell Lung	8	0.0182428
albendazole	Ovarian Neoplasms	9	0.0173399
albendazole	Mansonelliasis	10	0.015762
albendazole	Tinea Pedis	11	0.0156705
albendazole	Lymphoma, Non-Hodgkin	12	0.0137738
albendazole	Tinea Capitis	13	0.01209
albendazole	Gout	14	0.0109003
albendazole	Neuroblastoma	15	0.00998816
albuterol	Myocardial Infarction	1	0.123056
albuterol	Angina Pectoris	2	0.109525
albuterol	Bronchial Spasm	3	0.0882288
albuterol	Ventricular Fibrillation	4	0.0862543
albuterol	Heart Failure	5	0.0854189
albuterol	Hypertension	6	0.0827484
albuterol	Glaucoma, Open-Angle	7	0.0709307
albuterol	Tachycardia, Ventricular	8	0.0699237
albuterol	Tachycardia, Supraventricular	9	0.0693481
albuterol	Atrial Fibrillation	10	0.0434524
albuterol	Atrial Flutter	11	0.0423413
albuterol	Bradycardia	12	0.0352992
albuterol	Heart Block	13	0.032145
albuterol	Status Asthmaticus	14	0.0246861
albuterol	Arrhythmias, Cardiac	15	0.0237729
alclometasone	Asthma	1	0.100849
alclometasone	Rhinitis, Allergic, Perennial	2	0.0915709
alclometasone	Pruritus	3	0.0691208
alclometasone	Psoriasis	4	0.0540532
alclometasone	Skin Diseases	5	0.0517886
alclometasone	Acne Vulgaris	6	0.0515987
alclometasone	Keratosis	7	0.0488066
alclometasone	Adrenal Insufficiency	8	0.0449919
alclometasone	Hypersensitivity	9	0.0448474
alclometasone	Rosacea	10	0.0432484
alclometasone	Rheumatic Diseases	11	0.038532
alclometasone	Hyperhidrosis	12	0.0352433
alclometasone	Pyoderma Gangrenosum	13	0.0334146
alclometasone	Pityriasis Rosea	14	0.0329424
alclometasone	Pruritus Ani	15	0.0327728
alendronate	Osteolysis	1	0.0304104
alendronate	Helicobacter Infections	2	0.019431
alendronate	Hypercalcemia	3	0.0191398
alendronate	Gastroesophageal Reflux	4	0.0168899
alendronate	Duodenal Ulcer	5	0.0146079
alendronate	Esophagitis	6	0.0116017
alendronate	Zollinger-Ellison Syndrome	7	0.0108719
alendronate	Carcinoma	8	0.00888641
alendronate	Carcinoma, Pancreatic Ductal	9	0.00836826
alendronate	Escherichia coli Infections	10	0.0079274
alendronate	Urinary Tract Infections	11	0.00770096
alendronate	Stomach Ulcer	12	0.0075131
alendronate	Prostatic Neoplasms	13	0.00751159
alendronate	Bone Diseases, Infectious	14	0.00741861
alendronate	Osteomyelitis	15	0.00641242
alitretinoin	Acne Vulgaris	1	0.0857523
alitretinoin	Psoriasis	2	0.0487457
alitretinoin	Leg Dermatoses	3	0.0456982
alitretinoin	Scalp Dermatoses	4	0.0444792
alitretinoin	Foot Dermatoses	5	0.0444052
alitretinoin	Hand Dermatoses	6	0.0415495
alitretinoin	Facial Dermatoses	7	0.0381537
alitretinoin	Inflammation	8	0.0288036
alitretinoin	Dermatitis	9	0.024561
alitretinoin	Breast Neoplasms	10	0.0223027
alitretinoin	Keratosis	11	0.0185466
alitretinoin	Pruritus	12	0.0179662
alitretinoin	Hypercholesterolemia	13	0.0174142
alitretinoin	Hyperlipoproteinemias	14	0.0170231
alitretinoin	Hypertriglyceridemia	15	0.0169977
allopurinol	Osteoarthritis	1	0.0397093
allopurinol	Arthritis, Rheumatoid	2	0.0388346
allopurinol	Arthritis, Juvenile Rheumatoid	3	0.022604
allopurinol	Acquired Immunodeficiency Syndrome	4	0.0168946
allopurinol	Acne Vulgaris	5	0.0133893
allopurinol	Breast Neoplasms	6	0.0129739
allopurinol	Psoriasis	7	0.0124856
allopurinol	Arthritis, Gouty	8	0.0122045
allopurinol	Lymphoma, Non-Hodgkin	9	0.0108123
allopurinol	Lupus Erythematosus, Systemic	10	0.0104819
allopurinol	Leukemia, Lymphocytic, Chronic, B-Cell	11	0.0104363
allopurinol	Multiple Sclerosis	12	0.00947623
allopurinol	Colitis, Ulcerative	13	0.00941705
allopurinol	Precursor Cell Lymphoblastic Leukemia-Lymphoma	14	0.00922683
allopurinol	Crohn Disease	15	0.00837048
alprostadil	Glaucoma, Open-Angle	1	0.0513965
alprostadil	Wolff-Parkinson-White Syndrome	2	0.0240944
alprostadil	Hypertension	3	0.0239571
alprostadil	Heart Failure	4	0.0222751
alprostadil	Hypercholesterolemia	5	0.0182863
alprostadil	Peripheral Vascular Diseases	6	0.0180522
alprostadil	Abnormalities, Drug-Induced	7	0.0178817
alprostadil	Hyperlipoproteinemias	8	0.0178087
alprostadil	Hypertriglyceridemia	9	0.0177989
alprostadil	Uterine Neoplasms	10	0.0160227
alprostadil	Coronary Artery Disease	11	0.015756
alprostadil	Pain	12	0.0153224
alprostadil	Abortion, Spontaneous	13	0.014583
alprostadil	Angina Pectoris	14	0.0142272
alprostadil	Respiratory Distress Syndrome, Adult	15	0.01421
amantadine	Psychotic Disorders	1	0.0618985
amantadine	Schizophrenia	2	0.0384239
amantadine	Depressive Disorder	3	0.0381825
amantadine	Pain	4	0.0357247
amantadine	Anxiety Disorders	5	0.0330351
amantadine	Vomiting	6	0.0274461
amantadine	Tourette Syndrome	7	0.0218491
amantadine	Nausea	8	0.0201942
amantadine	Neuroleptic Malignant Syndrome	9	0.0150021
amantadine	Bipolar Disorder	10	0.0143404
amantadine	Parkinsonian Disorders	11	0.0107952
amantadine	Eating Disorders	12	0.0103845
amantadine	Huntington Disease	13	0.00918271
amantadine	Dementia	14	0.0091791
amantadine	Hyperprolactinemia	15	0.00856946
amcinonide	Asthma	1	0.0933325
amcinonide	Rhinitis, Allergic, Perennial	2	0.0843979
amcinonide	Keratosis	3	0.0719035
amcinonide	Skin Diseases	4	0.0610265
amcinonide	Acne Vulgaris	5	0.0538339
amcinonide	Pruritus	6	0.0537667
amcinonide	Psoriasis	7	0.0534574
amcinonide	Rosacea	8	0.0518983
amcinonide	Hyperhidrosis	9	0.0468194
amcinonide	Pityriasis Rosea	10	0.0454769
amcinonide	Pyoderma Gangrenosum	11	0.0434096
amcinonide	Photosensitivity Disorders	12	0.0430478
amcinonide	Pruritus Ani	13	0.0363908
amcinonide	Shock, Septic	14	0.0317162
amcinonide	Dermatitis, Seborrheic	15	0.0311312
amifostine	Herpes Genitalis	1	0.0243341
amifostine	Epstein-Barr Virus Infections	2	0.0226831
amifostine	Herpes Labialis	3	0.0202295
amifostine	Warts	4	0.0176252
amifostine	AIDS-Related Opportunistic Infections	5	0.0173755
amifostine	Condylomata Acuminata	6	0.0130252
amifostine	Osteoporosis, Postmenopausal	7	0.0111663
amifostine	Paget Disease, Extramammary	8	0.00908049
amifostine	Chickenpox	9	0.00890242
amifostine	Herpes Zoster	10	0.00884708
amifostine	Acquired Immunodeficiency Syndrome	11	0.00866113
amifostine	Adenovirus Infections, Human	12	0.00865684
amifostine	West Nile Fever	13	0.00859842
amifostine	Respiratory Syncytial Virus Infections	14	0.00815428
amifostine	Encephalitis, Herpes Simplex	15	0.0076469
amikacin	Staphylococcal Infections	1	0.113735
amikacin	Urinary Tract Infections	2	0.112829
amikacin	Soft Tissue Infections	3	0.0708287
amikacin	Streptococcal Infections	4	0.0707728
amikacin	Skin Diseases, Bacterial	5	0.0706063
amikacin	Eye Infections, Bacterial	6	0.0660308
amikacin	Escherichia coli Infections	7	0.0621123
amikacin	Endocarditis, Bacterial	8	0.055086
amikacin	Gram-Negative Bacterial Infections	9	0.0492702
amikacin	Hepatic Encephalopathy	10	0.0481798
amikacin	Gonorrhea	11	0.0466408
amikacin	Proteus Infections	12	0.0433436
amikacin	Brucellosis	13	0.0416981
amikacin	Plague	14	0.0413002
amikacin	Klebsiella Infections	15	0.0409376
amiloride	Heart Failure	1	0.0758393
amiloride	Nephrotic Syndrome	2	0.0707684
amiloride	Kidney Failure, Chronic	3	0.0244647
amiloride	Kidney Failure, Acute	4	0.0235642
amiloride	Pulmonary Edema	5	0.0188608
amiloride	Hypertension, Malignant	6	0.0160417
amiloride	Liver Cirrhosis	7	0.0156656
amiloride	Cardiac Output, Low	8	0.0146599
amiloride	Asthma	9	0.0111828
amiloride	Hypertension, Pulmonary	10	0.0100038
amiloride	Urethral Diseases	11	0.0099307
amiloride	Cyanosis	12	0.00970211
amiloride	Urinary Bladder Diseases	13	0.00967585
amiloride	Fatigue	14	0.0094648
amiloride	Hypotension	15	0.00943571
aminoglutethimide	Neoplasms	1	0.0157735
aminoglutethimide	Head and Neck Neoplasms	2	0.0156806
aminoglutethimide	Soft Tissue Neoplasms	3	0.0152326
aminoglutethimide	Adrenal Cortex Neoplasms	4	0.0142233
aminoglutethimide	Prostatic Hyperplasia	5	0.0127319
aminoglutethimide	Pain	6	0.0120845
aminoglutethimide	Gynecomastia	7	0.0117634
aminoglutethimide	Fibrocystic Breast Disease	8	0.0104423
aminoglutethimide	Candidiasis, Cutaneous	9	0.0100516
aminoglutethimide	Tinea Pedis	10	0.00938157
aminoglutethimide	Skin Diseases	11	0.00871525
aminoglutethimide	Adrenocortical Hyperfunction	12	0.00795873
aminoglutethimide	Candidiasis, Vulvovaginal	13	0.00758744
aminoglutethimide	Testicular Neoplasms	14	0.00743176
aminoglutethimide	Tinea Versicolor	15	0.00663762
aminophylline	Status Asthmaticus	1	0.024192
aminophylline	Ventricular Fibrillation	2	0.0228893
aminophylline	Bronchial Neoplasms	3	0.0227707
aminophylline	Intermittent Claudication	4	0.0216051
aminophylline	Impotence, Vasculogenic	5	0.0201475
aminophylline	Brain Ischemia	6	0.0180725
aminophylline	Respiratory Tract Diseases	7	0.0175934
aminophylline	Heart Block	8	0.0174558
aminophylline	Diabetic Angiopathies	9	0.0172037
aminophylline	Vasculitis	10	0.0171671
aminophylline	Stroke	11	0.0152472
aminophylline	Diabetic Neuropathies	12	0.0151979
aminophylline	Hypertension	13	0.014973
aminophylline	Gangrene	14	0.01448
aminophylline	Atrial Fibrillation	15	0.0142458
aminosalicylic acid	Urinary Tract Infections	1	0.0221671
aminosalicylic acid	Dermatitis, Seborrheic	2	0.016259
aminosalicylic acid	Skin Diseases, Bacterial	3	0.0157031
aminosalicylic acid	Pain	4	0.0148302
aminosalicylic acid	Escherichia coli Infections	5	0.0143753
aminosalicylic acid	Gram-Positive Bacterial Infections	6	0.0127312
aminosalicylic acid	Mycobacterium Infections, Atypical	7	0.0121297
aminosalicylic acid	Trachoma	8	0.0111791
aminosalicylic acid	Inflammation	9	0.0111019
aminosalicylic acid	Staphylococcal Infections	10	0.0109409
aminosalicylic acid	Corneal Ulcer	11	0.0100597
aminosalicylic acid	Arthritis, Rheumatoid	12	0.00979283
aminosalicylic acid	Otitis Media	13	0.00954663
aminosalicylic acid	Colitis, Ulcerative	14	0.00947046
aminosalicylic acid	Osteoarthritis	15	0.00932709
amiodarone	Tachycardia, Ventricular	1	0.0771413
amiodarone	Atrial Fibrillation	2	0.0724224
amiodarone	Atrial Flutter	3	0.0658891
amiodarone	Myocardial Infarction	4	0.0340033
amiodarone	Hypertension	5	0.0315943
amiodarone	Arrhythmias, Cardiac	6	0.0249913
amiodarone	Angina Pectoris	7	0.0239405
amiodarone	Ventricular Premature Complexes	8	0.0224578
amiodarone	Heart Failure	9	0.0207387
amiodarone	Prostatic Hyperplasia	10	0.02071
amiodarone	Tachycardia, Paroxysmal	11	0.0202665
amiodarone	Urinary Retention	12	0.019845
amiodarone	Bradycardia	13	0.0182704
amiodarone	Heart Block	14	0.0177289
amiodarone	Torsades de Pointes	15	0.0163043
amitriptyline	Attention Deficit Disorder with Hyperactivity	1	0.0523928
amitriptyline	Anxiety Disorders	2	0.0501063
amitriptyline	Panic Disorder	3	0.0474587
amitriptyline	Enuresis	4	0.0371529
amitriptyline	Schizophrenia	5	0.0281109
amitriptyline	Obsessive-Compulsive Disorder	6	0.0278778
amitriptyline	Eating Disorders	7	0.02351
amitriptyline	Psychotic Disorders	8	0.022653
amitriptyline	Rhinitis, Allergic, Perennial	9	0.0222902
amitriptyline	Bipolar Disorder	10	0.0217246
amitriptyline	Pruritus	11	0.0184461
amitriptyline	Substance-Related Disorders	12	0.018157
amitriptyline	Urticaria	13	0.0158441
amitriptyline	Pain, Intractable	14	0.0136513
amitriptyline	Stress Disorders, Post-Traumatic	15	0.0128238
amlexanox	Inflammation	1	0.0233871
amlexanox	Asthma	2	0.0220907
amlexanox	Escherichia coli Infections	3	0.0203451
amlexanox	Klebsiella Infections	4	0.0201872
amlexanox	Staphylococcal Infections	5	0.0198635
amlexanox	Rhinitis, Allergic, Perennial	6	0.018863
amlexanox	Conjunctivitis, Allergic	7	0.0183987
amlexanox	Haemophilus Infections	8	0.0182757
amlexanox	Proteus Infections	9	0.0172908
amlexanox	Pruritus	10	0.0168742
amlexanox	Pseudomonas Infections	11	0.0167186
amlexanox	Pain	12	0.0166774
amlexanox	Urinary Tract Infections	13	0.0143166
amlexanox	Gonorrhea	14	0.0134352
amlexanox	Bronchitis	15	0.011705
amlodipine	Angina Pectoris	1	0.0345944
amlodipine	Pain	2	0.0296428
amlodipine	Eclampsia	3	0.0261813
amlodipine	Pre-Eclampsia	4	0.0260318
amlodipine	Ventricular Fibrillation	5	0.0218735
amlodipine	Subarachnoid Hemorrhage	6	0.0210328
amlodipine	Atrial Flutter	7	0.0203219
amlodipine	Angina, Unstable	8	0.0202693
amlodipine	Tachycardia, Supraventricular	9	0.0196088
amlodipine	Myocardial Infarction	10	0.0195757
amlodipine	Atrial Fibrillation	11	0.0194017
amlodipine	Torsades de Pointes	12	0.0157378
amlodipine	Facial Pain	13	0.0154252
amlodipine	Hypertension, Malignant	14	0.0149724
amlodipine	Epilepsies, Partial	15	0.0127485
amoxapine	Psychotic Disorders	1	0.0470071
amoxapine	Schizophrenia	2	0.0405338
amoxapine	Anxiety Disorders	3	0.0339352
amoxapine	Pain	4	0.0307598
amoxapine	Bipolar Disorder	5	0.0301156
amoxapine	Eating Disorders	6	0.0173105
amoxapine	Hypertension, Malignant	7	0.0172864
amoxapine	Substance-Related Disorders	8	0.0134731
amoxapine	Sleep Disorders	9	0.01337
amoxapine	Parkinson Disease	10	0.00710373
amoxapine	Gastroparesis	11	0.00696425
amoxapine	Schizophrenia, Paranoid	12	0.00659669
amoxapine	Sleep Initiation and Maintenance Disorders	13	0.00643874
amoxapine	Vomiting	14	0.00611242
amoxapine	Nausea	15	0.00591755
amoxicillin	Proteus Infections	1	0.216471
amoxicillin	Klebsiella Infections	2	0.212056
amoxicillin	Escherichia coli Infections	3	0.209425
amoxicillin	Staphylococcal Infections	4	0.199829
amoxicillin	Haemophilus Infections	5	0.175669
amoxicillin	Pneumonia, Bacterial	6	0.119867
amoxicillin	Gonorrhea	7	0.0886905
amoxicillin	Staphylococcal Skin Infections	8	0.0855582
amoxicillin	Respiratory Tract Infections	9	0.0829072
amoxicillin	Impetigo	10	0.0823238
amoxicillin	Bone Diseases, Infectious	11	0.0807773
amoxicillin	Septicemia	12	0.0781231
amoxicillin	Pseudomonas Infections	13	0.0781229
amoxicillin	Serratia Infections	14	0.0751059
amoxicillin	Salmonella Infections	15	0.0711642
ampicillin	Proteus Infections	1	0.272988
ampicillin	Streptococcal Infections	2	0.225998
ampicillin	Septicemia	3	0.150054
ampicillin	Pneumonia, Bacterial	4	0.138657
ampicillin	Bone Diseases, Infectious	5	0.137094
ampicillin	Staphylococcal Skin Infections	6	0.116747
ampicillin	Wound Infection	7	0.116065
ampicillin	Pseudomonas Infections	8	0.101984
ampicillin	Osteomyelitis	9	0.101513
ampicillin	Impetigo	10	0.0994062
ampicillin	Serratia Infections	11	0.0974108
ampicillin	Peritonitis	12	0.0967328
ampicillin	Bacterial Infections	13	0.0887167
ampicillin	Enterobacteriaceae Infections	14	0.0846811
ampicillin	Cellulitis	15	0.0836644
amprenavir	AIDS-Related Opportunistic Infections	1	0.0157795
amprenavir	Herpes Genitalis	2	0.0124837
amprenavir	Hypertension	3	0.0115644
amprenavir	Condylomata Acuminata	4	0.0112545
amprenavir	Infertility	5	0.0101694
amprenavir	Heart Failure	6	0.0101225
amprenavir	Atrial Fibrillation	7	0.00970885
amprenavir	Atrial Flutter	8	0.00969158
amprenavir	Genital Diseases, Female	9	0.00853605
amprenavir	Respiratory Syncytial Virus Infections	10	0.00838023
amprenavir	Staphylococcal Infections	11	0.00804322
amprenavir	Escherichia coli Infections	12	0.00697948
amprenavir	Streptococcal Infections	13	0.00697204
amprenavir	Klebsiella Infections	14	0.00689081
amprenavir	Proteus Infections	15	0.00677335
anagrelide	Asthma	1	0.0371296
anagrelide	Hypertension	2	0.0299417
anagrelide	Heart Failure	3	0.0298964
anagrelide	Bronchial Spasm	4	0.0239895
anagrelide	Pulmonary Emphysema	5	0.0195131
anagrelide	Bronchitis	6	0.0190722
anagrelide	Bradycardia	7	0.0175412
anagrelide	Apnea	8	0.0147005
anagrelide	Impotence, Vasculogenic	9	0.0136336
anagrelide	Peripheral Vascular Diseases	10	0.0135338
anagrelide	Cardiac Output, Low	11	0.0133046
anagrelide	Intermittent Claudication	12	0.0130551
anagrelide	Drug Toxicity	13	0.0118732
anagrelide	Hematologic Diseases	14	0.0117815
anagrelide	Cardiomyopathy, Dilated	15	0.0117267
anastrozole	Prostatic Neoplasms	1	0.0508981
anastrozole	Candidiasis, Cutaneous	2	0.0254974
anastrozole	Candidiasis, Vulvovaginal	3	0.0247105
anastrozole	Neoplasms, Hormone-Dependent	4	0.0241533
anastrozole	Tinea Pedis	5	0.0235541
anastrozole	Candidiasis, Chronic Mucocutaneous	6	0.0204079
anastrozole	Cushing Syndrome	7	0.0203963
anastrozole	Tinea Versicolor	8	0.0185804
anastrozole	Candidiasis, Oral	9	0.0166178
anastrozole	Gynecomastia	10	0.0164333
anastrozole	Prostatic Hyperplasia	11	0.0143071
anastrozole	Blastomycosis	12	0.0134217
anastrozole	Head and Neck Neoplasms	13	0.0122315
anastrozole	Fibrocystic Breast Disease	14	0.0115327
anastrozole	Soft Tissue Neoplasms	15	0.0113555
anisindione	Thrombophlebitis	1	0.0383584
anisindione	Thrombosis	2	0.026965
anisindione	Osteoarthritis	3	0.0235607
anisindione	Arthritis, Rheumatoid	4	0.0196985
anisindione	Angina, Unstable	5	0.0180024
anisindione	Pain	6	0.0150918
anisindione	Postoperative Complications	7	0.0150198
anisindione	Angina Pectoris	8	0.0140669
anisindione	Hypertension	9	0.0138197
anisindione	Intracranial Embolism and Thrombosis	10	0.0138059
anisindione	Atrial Flutter	11	0.012186
anisindione	Tachycardia, Supraventricular	12	0.0120788
anisindione	Ventricular Fibrillation	13	0.0114959
anisindione	Inflammation	14	0.0112714
anisindione	Arthritis, Juvenile Rheumatoid	15	0.0105249
apraclonidine	Glaucoma, Open-Angle	1	0.0384878
apraclonidine	Hypertension	2	0.0310292
apraclonidine	Hypertension, Malignant	3	0.024896
apraclonidine	Psychotic Disorders	4	0.0247172
apraclonidine	Glaucoma	5	0.0222024
apraclonidine	Pain	6	0.0203891
apraclonidine	Spasm	7	0.0194576
apraclonidine	Schizophrenia	8	0.0193155
apraclonidine	Asthma	9	0.0188591
apraclonidine	Raynaud Disease	10	0.0152318
apraclonidine	Rhinitis, Allergic, Perennial	11	0.0151127
apraclonidine	Peripheral Vascular Diseases	12	0.0145434
apraclonidine	Muscle Spasticity	13	0.012555
apraclonidine	Cluster Headache	14	0.0121995
apraclonidine	Depressive Disorder	15	0.0117938
ardeparin	Pulmonary Embolism	1	0.0457304
ardeparin	Thrombophlebitis	2	0.0374341
ardeparin	Staphylococcal Infections	3	0.0345399
ardeparin	Myocardial Infarction	4	0.0332922
ardeparin	Embolism	5	0.0238862
ardeparin	Streptococcal Infections	6	0.0214524
ardeparin	Eye Infections, Bacterial	7	0.0193504
ardeparin	Intracranial Embolism and Thrombosis	8	0.0182417
ardeparin	Angina, Unstable	9	0.0176801
ardeparin	Gonorrhea	10	0.0167494
ardeparin	Postoperative Complications	11	0.0159397
ardeparin	Urinary Tract Infections	12	0.0154999
ardeparin	Thrombosis	13	0.014819
ardeparin	Pseudomonas Infections	14	0.01407
ardeparin	Skin Diseases, Bacterial	15	0.0111989
arformoterol	Bronchial Spasm	1	0.0795272
arformoterol	Status Asthmaticus	2	0.0306713
arformoterol	Myocardial Infarction	3	0.029697
arformoterol	Angina Pectoris	4	0.0275288
arformoterol	Hypertension	5	0.0264134
arformoterol	Ventricular Fibrillation	6	0.0234859
arformoterol	Heart Failure	7	0.0209335
arformoterol	Atrial Flutter	8	0.0205748
arformoterol	Bronchitis	9	0.0205063
arformoterol	Atrial Fibrillation	10	0.0202232
arformoterol	Tachycardia, Supraventricular	11	0.0200734
arformoterol	Tachycardia, Ventricular	12	0.0186469
arformoterol	Bronchial Neoplasms	13	0.0162994
arformoterol	Pulmonary Emphysema	14	0.0141088
arformoterol	Hypersensitivity	15	0.011281
argatroban	Venous Thrombosis	1	0.0385716
argatroban	Pulmonary Embolism	2	0.0366527
argatroban	Myocardial Infarction	3	0.0216502
argatroban	Thrombophlebitis	4	0.0214008
argatroban	Pain	5	0.0197866
argatroban	Hypertension	6	0.0191346
argatroban	Blood Coagulation Disorders	7	0.0172947
argatroban	Subarachnoid Hemorrhage	8	0.0154528
argatroban	Embolism	9	0.0149059
argatroban	Angina, Unstable	10	0.0128647
argatroban	Heart Failure	11	0.0118696
argatroban	Intracranial Embolism and Thrombosis	12	0.0112047
argatroban	Varicose Veins	13	0.0108734
argatroban	Postoperative Complications	14	0.00944508
argatroban	Abnormalities, Drug-Induced	15	0.00909231
aripiprazole	Psychotic Disorders	1	0.129639
aripiprazole	Bipolar Disorder	2	0.0661681
aripiprazole	Depressive Disorder	3	0.044387
aripiprazole	Anxiety Disorders	4	0.0415668
aripiprazole	Tourette Syndrome	5	0.0311465
aripiprazole	Eating Disorders	6	0.0243748
aripiprazole	Schizophrenia, Paranoid	7	0.0239885
aripiprazole	Substance-Related Disorders	8	0.0192359
aripiprazole	Parkinson Disease	9	0.0188588
aripiprazole	Pain	10	0.0184602
aripiprazole	Autistic Disorder	11	0.0175671
aripiprazole	Hypertension	12	0.0150795
aripiprazole	Vomiting	13	0.0137967
aripiprazole	Nausea	14	0.0125328
aripiprazole	Angina Pectoris	15	0.00888311
arsenic trioxide	Breast Neoplasms	1	0.0418842
arsenic trioxide	Lung Neoplasms	2	0.0305963
arsenic trioxide	Leukemia, Myeloid, Acute	3	0.0217542
arsenic trioxide	Ovarian Neoplasms	4	0.0198394
arsenic trioxide	Head and Neck Neoplasms	5	0.0176796
arsenic trioxide	Ventricular Dysfunction, Left	6	0.0165638
arsenic trioxide	Leukemia	7	0.0165036
arsenic trioxide	Melanoma	8	0.0164428
arsenic trioxide	Ventricular Fibrillation	9	0.0160214
arsenic trioxide	Carcinoma, Non-Small-Cell Lung	10	0.0153466
arsenic trioxide	Proteus Infections	11	0.0152588
arsenic trioxide	Hypertension	12	0.0148554
arsenic trioxide	Arthritis, Rheumatoid	13	0.0146682
arsenic trioxide	Hodgkin Disease	14	0.0145304
arsenic trioxide	Escherichia coli Infections	15	0.0143615
aspirin	Arthritis, Juvenile Rheumatoid	1	0.0679929
aspirin	Dysmenorrhea	2	0.0475552
aspirin	Arthritis	3	0.0460617
aspirin	Spondylitis, Ankylosing	4	0.0456389
aspirin	Bursitis	5	0.0416737
aspirin	Arthritis, Gouty	6	0.0403426
aspirin	Rheumatic Diseases	7	0.0308042
aspirin	Acne Vulgaris	8	0.0296104
aspirin	Pain, Postoperative	9	0.0285277
aspirin	Psoriasis	10	0.0218092
aspirin	Scalp Dermatoses	11	0.0193181
aspirin	Pulmonary Embolism	12	0.0187777
aspirin	Thromboembolism	13	0.0186158
aspirin	Dermatitis, Seborrheic	14	0.0180605
aspirin	Joint Diseases	15	0.0165285
atenolol	Asthma	1	0.0604221
atenolol	Arrhythmias, Cardiac	2	0.0496108
atenolol	Glaucoma, Open-Angle	3	0.0475112
atenolol	Tachycardia, Paroxysmal	4	0.041468
atenolol	Bradycardia	5	0.0405273
atenolol	Bronchial Spasm	6	0.0387337
atenolol	Heart Block	7	0.038451
atenolol	Torsades de Pointes	8	0.0382348
atenolol	Shock, Cardiogenic	9	0.0351528
atenolol	Angina, Unstable	10	0.030607
atenolol	Coronary Disease	11	0.0299434
atenolol	Angina Pectoris, Variant	12	0.0296837
atenolol	Tachycardia, Atrioventricular Nodal Reentry	13	0.027418
atenolol	Ventricular Premature Complexes	14	0.0260781
atenolol	Cardiac Output, Low	15	0.0255854
atomoxetine	Depressive Disorder	1	0.140613
atomoxetine	Obsessive-Compulsive Disorder	2	0.0655134
atomoxetine	Panic Disorder	3	0.0521083
atomoxetine	Pain	4	0.0380532
atomoxetine	Hypertension	5	0.034893
atomoxetine	Anxiety Disorders	6	0.029781
atomoxetine	Bipolar Disorder	7	0.0275202
atomoxetine	Eating Disorders	8	0.0247826
atomoxetine	Angina Pectoris	9	0.0227757
atomoxetine	Stress Disorders, Post-Traumatic	10	0.0208935
atomoxetine	Myocardial Infarction	11	0.0203148
atomoxetine	Ventricular Fibrillation	12	0.0192409
atomoxetine	Narcolepsy	13	0.0191783
atomoxetine	Tobacco Use Disorder	14	0.0159383
atomoxetine	Tachycardia, Supraventricular	15	0.0146424
atorvastatin	Hyperlipoproteinemia Type II	1	0.0686265
atorvastatin	Amyloidosis	2	0.0393768
atorvastatin	Nutritional and Metabolic Diseases	3	0.0319288
atorvastatin	Myocardial Infarction	4	0.0130645
atorvastatin	Diabetes Mellitus, Type 2	5	0.012054
atorvastatin	Coronary Disease	6	0.0104058
atorvastatin	Osteoarthritis	7	0.00840337
atorvastatin	Arteriosclerosis	8	0.00831389
atorvastatin	Arterial Occlusive Diseases	9	0.00797448
atorvastatin	Intermittent Claudication	10	0.00789858
atorvastatin	Arteriosclerosis Obliterans	11	0.00740908
atorvastatin	Inflammation	12	0.00624296
atorvastatin	Acquired Immunodeficiency Syndrome	13	0.00611164
atorvastatin	Pain	14	0.00606223
atorvastatin	Arthritis, Juvenile Rheumatoid	15	0.00573831
atovaquone	Arthritis, Rheumatoid	1	0.0218092
atovaquone	Psoriasis	2	0.0214114
atovaquone	Acne Vulgaris	3	0.015021
atovaquone	Staphylococcal Infections	4	0.0149159
atovaquone	Graft vs Host Disease	5	0.0138027
atovaquone	Toxoplasmosis	6	0.0133775
atovaquone	Bacteroides Infections	7	0.0104239
atovaquone	Urinary Tract Infections	8	0.00966501
atovaquone	Osteoarthritis	9	0.00903982
atovaquone	Proteus Infections	10	0.00851658
atovaquone	Escherichia coli Infections	11	0.00841102
atovaquone	Vaginosis, Bacterial	12	0.00832419
atovaquone	Streptococcal Infections	13	0.00813709
atovaquone	Tuberculosis, Pulmonary	14	0.00742746
atovaquone	Pneumonia, Bacterial	15	0.00686962
atropine	Rhinitis, Vasomotor	1	0.0389368
atropine	Rhinitis, Allergic, Perennial	2	0.0369919
atropine	Asthma	3	0.0365902
atropine	Depressive Disorder	4	0.0322908
atropine	Abnormalities, Drug-Induced	5	0.0322556
atropine	Iridocyclitis	6	0.0314083
atropine	Peptic Ulcer	7	0.0230845
atropine	Pain	8	0.0226972
atropine	Urinary Bladder, Neurogenic	9	0.0226834
atropine	Heart Block	10	0.0210267
atropine	Ventricular Fibrillation	11	0.0201232
atropine	Urinary Incontinence	12	0.0195721
atropine	Spasm	13	0.0183874
atropine	Rhinitis	14	0.0173035
atropine	Nausea	15	0.0163971
azatadine	Nausea	1	0.060304
azatadine	Conjunctivitis, Allergic	2	0.0598483
azatadine	Vomiting	3	0.0407242
azatadine	Rhinitis, Vasomotor	4	0.0365626
azatadine	Motion Sickness	5	0.0359731
azatadine	Asthma	6	0.0358629
azatadine	Dermatitis, Atopic	7	0.0348314
azatadine	Anxiety Disorders	8	0.0313822
azatadine	Helicobacter Infections	9	0.027218
azatadine	Sleep Initiation and Maintenance Disorders	10	0.0270951
azatadine	Dyspepsia	11	0.0266947
azatadine	Duodenal Ulcer	12	0.0264492
azatadine	Stomach Ulcer	13	0.0255962
azatadine	Hypersensitivity	14	0.0252419
azatadine	Gastroesophageal Reflux	15	0.0246652
azathioprine	Osteoarthritis	1	0.0255919
azathioprine	Gout	2	0.0249487
azathioprine	Arthritis, Juvenile Rheumatoid	3	0.0231134
azathioprine	Leukemia, Lymphocytic, Chronic, B-Cell	4	0.0198112
azathioprine	Lymphoma, Non-Hodgkin	5	0.0179747
azathioprine	Precursor Cell Lymphoblastic Leukemia-Lymphoma	6	0.0173962
azathioprine	Graft vs Host Disease	7	0.016549
azathioprine	Asthma	8	0.0150222
azathioprine	Autoimmune Diseases	9	0.0148756
azathioprine	Psoriasis	10	0.013944
azathioprine	Bronchial Spasm	11	0.0106127
azathioprine	Bronchitis	12	0.0100399
azathioprine	Gastroenteritis	13	0.00887236
azathioprine	Pulmonary Emphysema	14	0.00869544
azathioprine	Inflammatory Bowel Diseases	15	0.00851406
azelaic acid	Prostatic Hyperplasia	1	0.0238996
azelaic acid	Psoriasis	2	0.0232122
azelaic acid	Dermatitis, Seborrheic	3	0.0175317
azelaic acid	Hand Dermatoses	4	0.0154112
azelaic acid	Facial Dermatoses	5	0.0151662
azelaic acid	Prostatic Neoplasms	6	0.015046
azelaic acid	Scalp Dermatoses	7	0.014282
azelaic acid	Dermatitis	8	0.0132955
azelaic acid	Skin Diseases	9	0.0132854
azelaic acid	Pain	10	0.0129897
azelaic acid	Herpes Genitalis	11	0.0122214
azelaic acid	Keratosis	12	0.0114356
azelaic acid	Hirsutism	13	0.011124
azelaic acid	Alopecia	14	0.0102274
azelaic acid	Arthritis, Rheumatoid	15	0.00957405
azelastine	Urticaria	1	0.147266
azelastine	Nausea	2	0.0618809
azelastine	Vomiting	3	0.0439618
azelastine	Asthma	4	0.0370046
azelastine	Motion Sickness	5	0.0357693
azelastine	Helicobacter Infections	6	0.0306287
azelastine	Duodenal Ulcer	7	0.030468
azelastine	Dermatitis, Atopic	8	0.0302137
azelastine	Dyspepsia	9	0.0297985
azelastine	Stomach Ulcer	10	0.0295677
azelastine	Anxiety Disorders	11	0.0292803
azelastine	Zollinger-Ellison Syndrome	12	0.0284099
azelastine	Gastroesophageal Reflux	13	0.0280428
azelastine	Sinusitis	14	0.0266421
azelastine	Heartburn	15	0.026488
azithromycin	Gonorrhea	1	0.109917
azithromycin	Syphilis	2	0.0896208
azithromycin	Mycoplasma Infections	3	0.0838125
azithromycin	Urinary Tract Infections	4	0.0814468
azithromycin	Proteus Infections	5	0.0682044
azithromycin	Skin Diseases, Bacterial	6	0.0659488
azithromycin	Klebsiella Infections	7	0.0653091
azithromycin	Acne Vulgaris	8	0.0634784
azithromycin	Escherichia coli Infections	9	0.0632304
azithromycin	Pneumonia, Bacterial	10	0.0573226
azithromycin	Chancroid	11	0.0566267
azithromycin	Legionnaires Disease	12	0.0553281
azithromycin	Campylobacter Infections	13	0.0511761
azithromycin	Soft Tissue Infections	14	0.0492334
azithromycin	Whooping Cough	15	0.0421015
aztreonam	Proteus Infections	1	0.237426
aztreonam	Soft Tissue Infections	2	0.223285
aztreonam	Escherichia coli Infections	3	0.213071
aztreonam	Klebsiella Infections	4	0.212796
aztreonam	Streptococcal Infections	5	0.204872
aztreonam	Staphylococcal Infections	6	0.17789
aztreonam	Haemophilus Infections	7	0.176133
aztreonam	Skin Diseases, Bacterial	8	0.168291
aztreonam	Pneumonia, Bacterial	9	0.134844
aztreonam	Gonorrhea	10	0.109529
aztreonam	Bone Diseases, Infectious	11	0.104192
aztreonam	Serratia Infections	12	0.0973537
aztreonam	Otitis Media	13	0.0973174
aztreonam	Salmonella Infections	14	0.0860215
aztreonam	Impetigo	15	0.0767489
bacampicillin	Proteus Infections	1	0.209554
bacampicillin	Klebsiella Infections	2	0.201293
bacampicillin	Staphylococcal Infections	3	0.192679
bacampicillin	Soft Tissue Infections	4	0.175372
bacampicillin	Skin Diseases, Bacterial	5	0.146879
bacampicillin	Pneumonia, Bacterial	6	0.110054
bacampicillin	Pseudomonas Infections	7	0.0845594
bacampicillin	Otitis Media	8	0.0832532
bacampicillin	Sinusitis	9	0.0755197
bacampicillin	Impetigo	10	0.0721015
bacampicillin	Salmonella Infections	11	0.0719108
bacampicillin	Bronchitis	12	0.0697215
bacampicillin	Serratia Infections	13	0.0678755
bacampicillin	Bone Diseases, Infectious	14	0.0678255
bacampicillin	Gram-Negative Bacterial Infections	15	0.0654308
bacitracin	Proteus Infections	1	0.0575664
bacitracin	Urinary Tract Infections	2	0.0570518
bacitracin	Escherichia coli Infections	3	0.051936
bacitracin	Klebsiella Infections	4	0.0480369
bacitracin	Impetigo	5	0.0400855
bacitracin	Diabetes Mellitus, Type 2	6	0.0334207
bacitracin	Endocarditis, Bacterial	7	0.0290756
bacitracin	Respiratory Tract Infections	8	0.0259112
bacitracin	Bacterial Infections	9	0.0247006
bacitracin	Bone Diseases, Infectious	10	0.0244171
bacitracin	Haemophilus Infections	11	0.0212516
bacitracin	Gram-Positive Bacterial Infections	12	0.01965
bacitracin	Pseudomonas Infections	13	0.0191335
bacitracin	Pneumonia, Bacterial	14	0.017507
bacitracin	Community-Acquired Infections	15	0.0152108
baclofen	Pain	1	0.0361859
baclofen	Angina Pectoris	2	0.0290386
baclofen	Heart Failure	3	0.0284703
baclofen	Hypertension	4	0.0195953
baclofen	Depressive Disorder	5	0.0189065
baclofen	Muscle Cramp	6	0.0188184
baclofen	Muscle Rigidity	7	0.0182992
baclofen	Dysmenorrhea	8	0.0174453
baclofen	Myositis	9	0.0164952
baclofen	Attention Deficit Disorder with Hyperactivity	10	0.0152321
baclofen	Neurologic Manifestations	11	0.0141593
baclofen	Esophageal Spasm, Diffuse	12	0.0139906
baclofen	Brain Neoplasms	13	0.0139447
baclofen	Pain, Postoperative	14	0.0132055
baclofen	Spondylitis, Ankylosing	15	0.012829
balsalazide	Arthritis, Rheumatoid	1	0.043361
balsalazide	Osteoarthritis	2	0.0300373
balsalazide	Arthritis, Juvenile Rheumatoid	3	0.0260386
balsalazide	Diabetes Mellitus, Type 2	4	0.0213454
balsalazide	Pain	5	0.0192617
balsalazide	Asthma	6	0.0190029
balsalazide	Klebsiella Infections	7	0.014226
balsalazide	Escherichia coli Infections	8	0.0141585
balsalazide	Urinary Tract Infections	9	0.0134488
balsalazide	Arthritis, Gouty	10	0.0133821
balsalazide	Bursitis	11	0.013188
balsalazide	Inflammation	12	0.0126255
balsalazide	Soft Tissue Infections	13	0.0120235
balsalazide	Proctitis	14	0.0117868
balsalazide	Sigmoid Diseases	15	0.0114478
beclomethasone	Leg Dermatoses	1	0.175125
beclomethasone	Foot Dermatoses	2	0.173566
beclomethasone	Inflammation	3	0.165942
beclomethasone	Scalp Dermatoses	4	0.156299
beclomethasone	Hand Dermatoses	5	0.141393
beclomethasone	Facial Dermatoses	6	0.125025
beclomethasone	Pruritus	7	0.0697176
beclomethasone	Dermatitis	8	0.0565943
beclomethasone	Hypersensitivity	9	0.0499948
beclomethasone	Skin Diseases	10	0.0456313
beclomethasone	Psoriasis	11	0.0452027
beclomethasone	Adrenal Insufficiency	12	0.0440269
beclomethasone	Keratosis	13	0.041706
beclomethasone	Acne Vulgaris	14	0.0416337
beclomethasone	Rosacea	15	0.0395191
benazepril	Hypertension, Malignant	1	0.0644848
benazepril	Bartter Syndrome	2	0.0544433
benazepril	Ventricular Dysfunction	3	0.0428955
benazepril	Heart Arrest	4	0.0420333
benazepril	Arthritis, Rheumatoid	5	0.0399849
benazepril	Endocarditis	6	0.0386741
benazepril	Edema	7	0.0334633
benazepril	Raynaud Disease	8	0.0322714
benazepril	Diabetic Angiopathies	9	0.0320336
benazepril	Arrhythmias, Cardiac	10	0.0267584
benazepril	Diabetes Mellitus, Type 2	11	0.0266457
benazepril	Cardiac Output, Low	12	0.0225277
benazepril	Cardiomyopathy, Dilated	13	0.0216658
benazepril	Pulmonary Valve Stenosis	14	0.0199027
benazepril	Hypotension	15	0.0187394
bendroflumethiazide	Kidney Failure, Chronic	1	0.0423375
bendroflumethiazide	Kidney Failure, Acute	2	0.0411993
bendroflumethiazide	Cardiac Output, Low	3	0.0359775
bendroflumethiazide	Hypertension, Malignant	4	0.0322367
bendroflumethiazide	Pulmonary Edema	5	0.0297706
bendroflumethiazide	Liver Cirrhosis	6	0.02666
bendroflumethiazide	Ascites	7	0.0239159
bendroflumethiazide	Nephritis	8	0.0222302
bendroflumethiazide	Heart Arrest	9	0.019266
bendroflumethiazide	Fatigue	10	0.0192074
bendroflumethiazide	Urethral Diseases	11	0.0191677
bendroflumethiazide	Cyanosis	12	0.0190355
bendroflumethiazide	Kidney Diseases	13	0.0180964
bendroflumethiazide	Cardiomyopathy, Dilated	14	0.0178918
bendroflumethiazide	Fever	15	0.0177891
benzocaine	Pain	1	0.0850506
benzocaine	Epilepsy, Absence	2	0.0283271
benzocaine	Facial Pain	3	0.0264604
benzocaine	Pain, Postoperative	4	0.0248584
benzocaine	Angina Pectoris, Variant	5	0.0233655
benzocaine	Pain, Intractable	6	0.0184604
benzocaine	Flank Pain	7	0.0176748
benzocaine	Hypertension	8	0.0173291
benzocaine	Vertigo	9	0.0172707
benzocaine	Headache	10	0.0167322
benzocaine	Epilepsies, Partial	11	0.0166885
benzocaine	Bipolar Disorder	12	0.0166814
benzocaine	Angina Pectoris	13	0.0157535
benzocaine	Substance Withdrawal Syndrome	14	0.0146097
benzocaine	Dysmenorrhea	15	0.0140827
benzonatate	Tachycardia, Ventricular	1	0.0533523
benzonatate	Pain	2	0.049969
benzonatate	Atrial Fibrillation	3	0.0481914
benzonatate	Ventricular Premature Complexes	4	0.0466796
benzonatate	Ventricular Fibrillation	5	0.0462532
benzonatate	Atrial Flutter	6	0.0437719
benzonatate	Epilepsy, Tonic-Clonic	7	0.0394112
benzonatate	Tachycardia, Supraventricular	8	0.0367669
benzonatate	Epilepsies, Partial	9	0.0336302
benzonatate	Seizures	10	0.0287088
benzonatate	Epilepsy, Temporal Lobe	11	0.0256168
benzonatate	Status Epilepticus	12	0.0244861
benzonatate	Angina Pectoris	13	0.0235596
benzonatate	Bipolar Disorder	14	0.0226646
benzonatate	Epilepsy, Complex Partial	15	0.0226143
benzquinamide	Rhinitis, Allergic, Perennial	1	0.0380282
benzquinamide	Depressive Disorder	2	0.0281639
benzquinamide	Pain	3	0.0254732
benzquinamide	Psychotic Disorders	4	0.0228489
benzquinamide	Diarrhea	5	0.0185199
benzquinamide	Constipation	6	0.0182324
benzquinamide	Rhinitis, Vasomotor	7	0.0176802
benzquinamide	Schizophrenia	8	0.0169001
benzquinamide	Vertigo	9	0.0159949
benzquinamide	Dyspepsia	10	0.0140974
benzquinamide	Anorexia	11	0.0133323
benzquinamide	Abnormalities, Drug-Induced	12	0.0130376
benzquinamide	Panic Disorder	13	0.0129419
benzquinamide	Parkinson Disease	14	0.0117781
benzquinamide	Hypertension	15	0.0115601
benzthiazide	Kidney Failure, Chronic	1	0.0431744
benzthiazide	Kidney Failure, Acute	2	0.0420297
benzthiazide	Glaucoma, Open-Angle	3	0.035817
benzthiazide	Cardiac Output, Low	4	0.0347685
benzthiazide	Pulmonary Edema	5	0.0303634
benzthiazide	Liver Cirrhosis	6	0.0272922
benzthiazide	Hypertension, Malignant	7	0.0256984
benzthiazide	Ascites	8	0.024038
benzthiazide	Nephritis	9	0.0221864
benzthiazide	Urethral Diseases	10	0.0191351
benzthiazide	Heart Arrest	11	0.0189515
benzthiazide	Cyanosis	12	0.0187315
benzthiazide	Fatigue	13	0.0187151
benzthiazide	Glaucoma	14	0.0183431
benzthiazide	Kidney Diseases	15	0.0180695
benztropine	Rhinitis, Allergic, Perennial	1	0.0548723
benztropine	Depressive Disorder	2	0.0519152
benztropine	Nausea	3	0.0331718
benztropine	Urticaria	4	0.0317523
benztropine	Vomiting	5	0.0237215
benztropine	Sleep Initiation and Maintenance Disorders	6	0.0205062
benztropine	Attention Deficit Disorder with Hyperactivity	7	0.0176656
benztropine	Asthma	8	0.0172284
benztropine	Anxiety Disorders	9	0.0163371
benztropine	Vertigo	10	0.0153584
benztropine	Pain	11	0.0153574
benztropine	Peptic Ulcer	12	0.0131913
benztropine	Narcolepsy	13	0.0108005
benztropine	Spasm	14	0.0104181
benztropine	Drug Toxicity	15	0.0103866
bepridil	Angina Pectoris, Variant	1	0.0977876
bepridil	Heart Failure	2	0.0438627
bepridil	Pain	3	0.0355416
bepridil	Depressive Disorder	4	0.0290801
bepridil	Myocardial Infarction	5	0.0251537
bepridil	Tachycardia, Supraventricular	6	0.0196418
bepridil	Atrial Flutter	7	0.0181799
bepridil	Shock, Cardiogenic	8	0.0177832
bepridil	Atrial Fibrillation	9	0.0174722
bepridil	Ventricular Fibrillation	10	0.0155961
bepridil	Angina, Unstable	11	0.0148193
bepridil	Nephrotic Syndrome	12	0.0141387
bepridil	Cardiac Output, Low	13	0.0138029
bepridil	Edema	14	0.0132911
bepridil	Facial Pain	15	0.0122314
betamethasone	Asthma	1	0.111458
betamethasone	Rhinitis, Allergic, Perennial	2	0.101311
betamethasone	Pruritus	3	0.0806807
betamethasone	Dermatitis	4	0.0707008
betamethasone	Skin Diseases	5	0.0587566
betamethasone	Adrenal Insufficiency	6	0.0585118
betamethasone	Hypersensitivity	7	0.0543555
betamethasone	Acne Vulgaris	8	0.0508174
betamethasone	Keratosis	9	0.0506387
betamethasone	Rheumatic Diseases	10	0.0493705
betamethasone	Rosacea	11	0.0465413
betamethasone	Hematologic Diseases	12	0.038757
betamethasone	Hyperhidrosis	13	0.0380396
betamethasone	Pityriasis Rosea	14	0.0365848
betamethasone	Graft vs Host Disease	15	0.0359918
betaxolol	Myocardial Infarction	1	0.165221
betaxolol	Angina Pectoris	2	0.145019
betaxolol	Heart Failure	3	0.113919
betaxolol	Ventricular Fibrillation	4	0.107736
betaxolol	Tachycardia, Supraventricular	5	0.0968244
betaxolol	Tachycardia, Ventricular	6	0.092122
betaxolol	Asthma	7	0.0769173
betaxolol	Atrial Fibrillation	8	0.0562997
betaxolol	Atrial Flutter	9	0.0552756
betaxolol	Bronchial Spasm	10	0.0467262
betaxolol	Bradycardia	11	0.0329507
betaxolol	Heart Block	12	0.0311117
betaxolol	Arrhythmias, Cardiac	13	0.0285251
betaxolol	Torsades de Pointes	14	0.0256227
betaxolol	Hypertension, Malignant	15	0.0237641
bethanechol	Peptic Ulcer	1	0.0422123
bethanechol	Urinary Bladder Diseases	2	0.0214801
bethanechol	Rhinitis, Allergic, Perennial	3	0.0200847
bethanechol	Urinary Incontinence	4	0.0194356
bethanechol	Nausea	5	0.0186393
bethanechol	Spasm	6	0.0184246
bethanechol	Vomiting	7	0.0177463
bethanechol	Asthma	8	0.0143343
bethanechol	Irritable Bowel Syndrome	9	0.0139002
bethanechol	Urethral Diseases	10	0.0134669
bethanechol	Vertigo	11	0.011938
bethanechol	Sleep Initiation and Maintenance Disorders	12	0.0108622
bethanechol	Gastroparesis	13	0.010715
bethanechol	Parkinson Disease	14	0.00969084
bethanechol	Headache	15	0.00871546
bexarotene	Acne Vulgaris	1	0.0616575
bexarotene	Osteoarthritis	2	0.0456267
bexarotene	Arthritis, Rheumatoid	3	0.0455422
bexarotene	Psoriasis	4	0.0412069
bexarotene	Inflammation	5	0.0264624
bexarotene	Gout	6	0.0223583
bexarotene	Lymphoma, Non-Hodgkin	7	0.0210088
bexarotene	Arthritis, Juvenile Rheumatoid	8	0.0169892
bexarotene	Leukemia, Lymphocytic, Chronic, B-Cell	9	0.0156399
bexarotene	Pain	10	0.0156217
bexarotene	Dysmenorrhea	11	0.015401
bexarotene	Leukemia, Hairy Cell	12	0.0142187
bexarotene	Facial Dermatoses	13	0.0132212
bexarotene	Hand Dermatoses	14	0.0131235
bexarotene	Scalp Dermatoses	15	0.011644
bicalutamide	Breast Neoplasms	1	0.0447334
bicalutamide	Hirsutism	2	0.0364901
bicalutamide	Hypogonadism	3	0.032694
bicalutamide	Prostatic Hyperplasia	4	0.0166801
bicalutamide	Carcinoma	5	0.0150443
bicalutamide	Puberty, Delayed	6	0.0144399
bicalutamide	Psychotic Disorders	7	0.0134878
bicalutamide	Menopause, Premature	8	0.0134432
bicalutamide	Testicular Neoplasms	9	0.011837
bicalutamide	Endometriosis	10	0.0107034
bicalutamide	Emaciation	11	0.0100674
bicalutamide	Infertility	12	0.00955575
bicalutamide	Growth Disorders	13	0.00838856
bicalutamide	Pain	14	0.00778169
bicalutamide	Edema	15	0.00776091
bimatoprost	Heart Failure	1	0.0289507
bimatoprost	Hypertension	2	0.0262941
bimatoprost	Glaucoma	3	0.0260802
bimatoprost	Glaucoma, Angle-Closure	4	0.0237746
bimatoprost	Asthma	5	0.0202182
bimatoprost	Hypertension, Pulmonary	6	0.0175006
bimatoprost	Ocular Hypertension	7	0.0129957
bimatoprost	Aortic Arch Syndromes	8	0.0129841
bimatoprost	Angina Pectoris	9	0.0127155
bimatoprost	Myocardial Infarction	10	0.0122824
bimatoprost	Ventricular Dysfunction, Left	11	0.01215
bimatoprost	Pulmonary Valve Stenosis	12	0.0120598
bimatoprost	Tricuspid Atresia	13	0.0103572
bimatoprost	Ductus Arteriosus, Patent	14	0.0101851
bimatoprost	Hypoplastic Left Heart Syndrome	15	0.00992482
biperiden	Abnormalities, Drug-Induced	1	0.0259048
biperiden	Depressive Disorder	2	0.0250426
biperiden	Tetanus	3	0.0207167
biperiden	Hypertension, Malignant	4	0.016346
biperiden	Pain	5	0.0161818
biperiden	Tourette Syndrome	6	0.0140799
biperiden	Peptic Ulcer	7	0.0137433
biperiden	Opioid-Related Disorders	8	0.010817
biperiden	Vomiting	9	0.0104727
biperiden	Nausea	10	0.00984834
biperiden	Glaucoma	11	0.00882039
biperiden	Parkinsonian Disorders	12	0.00784956
biperiden	Dyskinesia, Drug-Induced	13	0.00784334
biperiden	Substance-Related Disorders	14	0.00745035
biperiden	Heart Failure	15	0.00710676
bismuth subsalicylate	Proteus Infections	1	0.036008
bismuth subsalicylate	Staphylococcal Infections	2	0.0358851
bismuth subsalicylate	Klebsiella Infections	3	0.0342281
bismuth subsalicylate	Urinary Tract Infections	4	0.0312694
bismuth subsalicylate	Pain	5	0.0259627
bismuth subsalicylate	Haemophilus Infections	6	0.024531
bismuth subsalicylate	Gram-Negative Bacterial Infections	7	0.0238778
bismuth subsalicylate	Arthritis, Rheumatoid	8	0.0221148
bismuth subsalicylate	Salmonella Infections	9	0.0218388
bismuth subsalicylate	Osteoarthritis	10	0.0216207
bismuth subsalicylate	Fever	11	0.0210686
bismuth subsalicylate	Enterobacteriaceae Infections	12	0.0210225
bismuth subsalicylate	Pseudomonas Infections	13	0.0209219
bismuth subsalicylate	Heart Failure	14	0.0198383
bismuth subsalicylate	Streptococcal Infections	15	0.0197497
bisoprolol	Ventricular Fibrillation	1	0.0981203
bisoprolol	Glaucoma, Open-Angle	2	0.0868787
bisoprolol	Tachycardia, Ventricular	3	0.0852311
bisoprolol	Atrial Fibrillation	4	0.0605499
bisoprolol	Atrial Flutter	5	0.0600864
bisoprolol	Asthma	6	0.0598042
bisoprolol	Bronchial Spasm	7	0.0333311
bisoprolol	Coronary Disease	8	0.031401
bisoprolol	Arrhythmias, Cardiac	9	0.0311858
bisoprolol	Bradycardia	10	0.0285903
bisoprolol	Angina, Unstable	11	0.0284668
bisoprolol	Hypertension, Malignant	12	0.0273731
bisoprolol	Heart Block	13	0.0271962
bisoprolol	Shock, Cardiogenic	14	0.02708
bisoprolol	Torsades de Pointes	15	0.0268255
bleomycin	Staphylococcal Infections	1	0.0409822
bleomycin	Mycosis Fungoides	2	0.0320049
bleomycin	Lymphoma	3	0.0289045
bleomycin	Skin Diseases, Bacterial	4	0.0286687
bleomycin	Rhabdomyosarcoma	5	0.0278408
bleomycin	Pseudomonas Infections	6	0.0267056
bleomycin	Escherichia coli Infections	7	0.026113
bleomycin	Breast Neoplasms	8	0.02586
bleomycin	Urinary Tract Infections	9	0.025532
bleomycin	Streptococcal Infections	10	0.0254385
bleomycin	Multiple Myeloma	11	0.0250828
bleomycin	Leukemia, Hairy Cell	12	0.0236481
bleomycin	Soft Tissue Infections	13	0.0229277
bleomycin	Lung Neoplasms	14	0.0214168
bleomycin	Neuroblastoma	15	0.0213491
bortezomib	Acquired Immunodeficiency Syndrome	1	0.035003
bortezomib	Lymphoma, Non-Hodgkin	2	0.0239529
bortezomib	Leukemia, Lymphocytic, Chronic, B-Cell	3	0.0173118
bortezomib	Leukemia, Hairy Cell	4	0.015365
bortezomib	Lymphoma	5	0.010992
bortezomib	Diabetes Mellitus, Type 2	6	0.0100403
bortezomib	Heart Failure	7	0.00837962
bortezomib	Depressive Disorder	8	0.0081751
bortezomib	Hodgkin Disease	9	0.00666459
bortezomib	Leukemia, Lymphoid	10	0.00595556
bortezomib	Precursor Cell Lymphoblastic Leukemia-Lymphoma	11	0.00576839
bortezomib	Bipolar Disorder	12	0.00556371
bortezomib	Atrial Fibrillation	13	0.00510785
bortezomib	Atrial Flutter	14	0.00503601
bortezomib	Leukemia	15	0.00468026
bosentan	Rhinitis, Allergic, Perennial	1	0.0402462
bosentan	Urticaria	2	0.0252648
bosentan	Lung Neoplasms	3	0.0159829
bosentan	Glaucoma, Open-Angle	4	0.0149977
bosentan	Asthma	5	0.0118497
bosentan	Heart Failure	6	0.0116996
bosentan	Pneumonia, Pneumocystis	7	0.00970035
bosentan	Respiratory Distress Syndrome, Adult	8	0.00955316
bosentan	Nausea	9	0.0095471
bosentan	Psychotic Disorders	10	0.00892386
bosentan	Depressive Disorder	11	0.00881025
bosentan	Rhinitis, Vasomotor	12	0.00833866
bosentan	Hypertension	13	0.00830699
bosentan	Parkinson Disease	14	0.00807764
bosentan	Conjunctivitis, Allergic	15	0.00758971
bretylium	Gastroesophageal Reflux	1	0.0954438
bretylium	Helicobacter Infections	2	0.0904121
bretylium	Duodenal Ulcer	3	0.0827695
bretylium	Zollinger-Ellison Syndrome	4	0.0821321
bretylium	Heart Failure	5	0.064368
bretylium	Esophagitis	6	0.0631027
bretylium	Tachycardia, Supraventricular	7	0.0536439
bretylium	Stomach Ulcer	8	0.0514554
bretylium	Atrial Fibrillation	9	0.0478315
bretylium	Atrial Flutter	10	0.0457834
bretylium	Heartburn	11	0.033799
bretylium	Nephrotic Syndrome	12	0.0337896
bretylium	Cardiac Output, Low	13	0.0309668
bretylium	Hypertension	14	0.0296626
bretylium	Edema	15	0.0285339
brimonidine	Hypertension	1	0.048285
brimonidine	Glaucoma	2	0.0323966
brimonidine	Muscle Spasticity	3	0.0298432
brimonidine	Heart Failure	4	0.0211467
brimonidine	Pain	5	0.020289
brimonidine	Glaucoma, Angle-Closure	6	0.0188454
brimonidine	Spasm	7	0.0187375
brimonidine	Muscle Cramp	8	0.0182642
brimonidine	Muscle Rigidity	9	0.0169537
brimonidine	Rhinitis, Allergic, Perennial	10	0.0164043
brimonidine	Low Back Pain	11	0.0155311
brimonidine	Myositis	12	0.015268
brimonidine	Trigeminal Neuralgia	13	0.0142728
brimonidine	Pain, Intractable	14	0.0138308
brimonidine	Hypertension, Malignant	15	0.0131956
brinzolamide	Heart Failure	1	0.0693581
brinzolamide	Nephrotic Syndrome	2	0.0676679
brinzolamide	Hypertension	3	0.0527504
brinzolamide	Glaucoma	4	0.0519438
brinzolamide	Edema	5	0.0518048
brinzolamide	Glaucoma, Angle-Closure	6	0.0326654
brinzolamide	Urinary Tract Infections	7	0.0193865
brinzolamide	Soft Tissue Infections	8	0.016363
brinzolamide	Proteus Infections	9	0.0155007
brinzolamide	Escherichia coli Infections	10	0.0148508
brinzolamide	Klebsiella Infections	11	0.0145096
brinzolamide	Ocular Hypertension	12	0.0140359
brinzolamide	Asthma	13	0.0137743
brinzolamide	Seizures	14	0.0137273
brinzolamide	Staphylococcal Infections	15	0.012454
bromfenac	Osteoarthritis	1	0.161396
bromfenac	Arthritis, Rheumatoid	2	0.132098
bromfenac	Pain	3	0.0886146
bromfenac	Dysmenorrhea	4	0.0813847
bromfenac	Inflammation	5	0.0779378
bromfenac	Arthritis, Juvenile Rheumatoid	6	0.0777304
bromfenac	Fever	7	0.0725772
bromfenac	Gout	8	0.0635569
bromfenac	Spondylitis, Ankylosing	9	0.059103
bromfenac	Bursitis	10	0.0457378
bromfenac	Arthritis	11	0.0400194
bromfenac	Rheumatic Fever	12	0.0346321
bromfenac	Arthritis, Gouty	13	0.0296164
bromfenac	Premenstrual Syndrome	14	0.0295605
bromfenac	Menorrhagia	15	0.0249082
bromocriptine	Postpartum Hemorrhage	1	0.0483525
bromocriptine	Cluster Headache	2	0.0400044
bromocriptine	Schizophrenia	3	0.0333117
bromocriptine	Tourette Syndrome	4	0.0301641
bromocriptine	Bipolar Disorder	5	0.0259729
bromocriptine	Depressive Disorder	6	0.0254761
bromocriptine	Psychotic Disorders	7	0.0239489
bromocriptine	Infertility, Female	8	0.0183362
bromocriptine	Autistic Disorder	9	0.0140427
bromocriptine	Uterine Hemorrhage	10	0.0137509
bromocriptine	Dementia	11	0.0124754
bromocriptine	Parkinsonian Disorders	12	0.0122157
bromocriptine	Parkinson Disease, Postencephalitic	13	0.0109378
bromocriptine	Puberty, Precocious	14	0.0108693
bromocriptine	Brain Edema	15	0.0108532
bromodiphenhydramine	Conjunctivitis, Allergic	1	0.0608973
bromodiphenhydramine	Vomiting	2	0.0520824
bromodiphenhydramine	Asthma	3	0.0363948
bromodiphenhydramine	Rhinitis, Vasomotor	4	0.0344735
bromodiphenhydramine	Dyspepsia	5	0.0326385
bromodiphenhydramine	Dermatitis, Atopic	6	0.0318328
bromodiphenhydramine	Helicobacter Infections	7	0.0314458
bromodiphenhydramine	Duodenal Ulcer	8	0.0314061
bromodiphenhydramine	Stomach Ulcer	9	0.0303552
bromodiphenhydramine	Zollinger-Ellison Syndrome	10	0.0292806
bromodiphenhydramine	Gastroesophageal Reflux	11	0.0290457
bromodiphenhydramine	Heartburn	12	0.0274498
bromodiphenhydramine	Esophagitis, Peptic	13	0.0267941
bromodiphenhydramine	Pruritus	14	0.0257508
bromodiphenhydramine	Hypersensitivity	15	0.0251352
brompheniramine	Urticaria	1	0.0394172
brompheniramine	Depressive Disorder	2	0.0302772
brompheniramine	Sinusitis	3	0.0285398
brompheniramine	Asthma	4	0.0267609
brompheniramine	Rhinitis	5	0.0240657
brompheniramine	Nausea	6	0.0239499
brompheniramine	Vomiting	7	0.0209873
brompheniramine	Pain	8	0.0183066
brompheniramine	Conjunctivitis, Allergic	9	0.0177329
brompheniramine	Inflammation	10	0.0167057
brompheniramine	Hypersensitivity	11	0.0144318
brompheniramine	Panic Disorder	12	0.0143327
brompheniramine	Respiratory Tract Infections	13	0.0137214
brompheniramine	Abnormalities, Drug-Induced	14	0.0135494
brompheniramine	Urinary Incontinence	15	0.0124064
buclizine	Rhinitis, Allergic, Perennial	1	0.0475966
buclizine	Abnormalities, Drug-Induced	2	0.0378383
buclizine	Peptic Ulcer	3	0.0366562
buclizine	Depressive Disorder	4	0.0285759
buclizine	Urticaria	5	0.0211022
buclizine	Motion Sickness	6	0.0207743
buclizine	Dyspepsia	7	0.0163656
buclizine	Sleep Initiation and Maintenance Disorders	8	0.0162106
buclizine	Constipation	9	0.0156391
buclizine	Diarrhea	10	0.0156207
buclizine	Spasm	11	0.0151964
buclizine	Anorexia	12	0.014994
buclizine	Anxiety Disorders	13	0.0147519
buclizine	Urinary Bladder, Neurogenic	14	0.0143433
buclizine	Asthma	15	0.0132516
budesonide	Leg Dermatoses	1	0.183428
budesonide	Foot Dermatoses	2	0.181827
budesonide	Inflammation	3	0.169947
budesonide	Scalp Dermatoses	4	0.160922
budesonide	Hand Dermatoses	5	0.147467
budesonide	Facial Dermatoses	6	0.130178
budesonide	Pruritus	7	0.0731171
budesonide	Dermatitis	8	0.0577673
budesonide	Hypersensitivity	9	0.0474719
budesonide	Psoriasis	10	0.0460851
budesonide	Skin Diseases	11	0.0457028
budesonide	Keratosis	12	0.0431894
budesonide	Rosacea	13	0.0409134
budesonide	Adrenal Insufficiency	14	0.0405535
budesonide	Acne Vulgaris	15	0.0372774
bumetanide	Nephritis	1	0.037116
bumetanide	Urethral Diseases	2	0.0320009
bumetanide	Cardiac Output, Low	3	0.0314742
bumetanide	Urinary Bladder Diseases	4	0.0297802
bumetanide	Kidney Diseases	5	0.0294589
bumetanide	Asthma	6	0.0197963
bumetanide	Heart Arrest	7	0.0159758
bumetanide	Fatigue	8	0.015444
bumetanide	Cyanosis	9	0.0151123
bumetanide	Fever	10	0.0146932
bumetanide	Cardiomyopathy, Dilated	11	0.0145358
bumetanide	Endocarditis	12	0.0142083
bumetanide	Ventricular Dysfunction, Left	13	0.0138777
bumetanide	Hypertension, Malignant	14	0.0137362
bumetanide	Ventricular Dysfunction	15	0.0137177
bupivacaine	Pain, Postoperative	1	0.0354433
bupivacaine	Facial Pain	2	0.0242177
bupivacaine	Pain, Intractable	3	0.023018
bupivacaine	Angina Pectoris	4	0.0224221
bupivacaine	Flank Pain	5	0.0188491
bupivacaine	Toothache	6	0.0186876
bupivacaine	Earache	7	0.0181554
bupivacaine	Depressive Disorder	8	0.0167334
bupivacaine	Psychotic Disorders	9	0.0151012
bupivacaine	Headache	10	0.0150522
bupivacaine	Heart Failure	11	0.0139253
bupivacaine	Dysmenorrhea	12	0.013918
bupivacaine	Schizophrenia	13	0.0139096
bupivacaine	Pruritus	14	0.0134143
bupivacaine	Spasm	15	0.013015
bupropion	Pain	1	0.0378906
bupropion	Anxiety Disorders	2	0.0181434
bupropion	Hypertension	3	0.0181225
bupropion	Substance-Related Disorders	4	0.0175897
bupropion	Hypertension, Malignant	5	0.0147679
bupropion	Bipolar Disorder	6	0.0141093
bupropion	Pain, Intractable	7	0.0140857
bupropion	Obsessive-Compulsive Disorder	8	0.0132555
bupropion	Eating Disorders	9	0.0131483
bupropion	Opioid-Related Disorders	10	0.0125585
bupropion	Substance Withdrawal Syndrome	11	0.0116125
bupropion	Alcoholism	12	0.0114075
bupropion	Schizophrenia	13	0.0108995
bupropion	Parkinson Disease	14	0.00999678
bupropion	Panic Disorder	15	0.00946658
buspirone	Psychotic Disorders	1	0.1169
buspirone	Schizophrenia	2	0.0805658
buspirone	Panic Disorder	3	0.0388176
buspirone	Eating Disorders	4	0.0383202
buspirone	Obsessive-Compulsive Disorder	5	0.0372642
buspirone	Stress Disorders, Post-Traumatic	6	0.0341527
buspirone	Vomiting	7	0.0329065
buspirone	Bipolar Disorder	8	0.0305862
buspirone	Nausea	9	0.0301147
buspirone	Pain	10	0.0288134
buspirone	Schizophrenia, Paranoid	11	0.019749
buspirone	Substance-Related Disorders	12	0.0168936
buspirone	Phobic Disorders	13	0.0155792
buspirone	Sleep Disorders	14	0.0134177
buspirone	Parkinson Disease	15	0.0125309
butenafine	Candidiasis, Chronic Mucocutaneous	1	0.0442096
butenafine	Tinea Capitis	2	0.043035
butenafine	Candidiasis, Cutaneous	3	0.0420325
butenafine	Onychomycosis	4	0.0398622
butenafine	Depressive Disorder	5	0.0316771
butenafine	Candidiasis, Vulvovaginal	6	0.030542
butenafine	Blastomycosis	7	0.0268239
butenafine	Paracoccidioidomycosis	8	0.0261095
butenafine	Aspergillosis	9	0.0210253
butenafine	Skin Diseases, Infectious	10	0.018875
butenafine	Rhinitis, Allergic, Perennial	11	0.0186633
butenafine	Candidiasis, Oral	12	0.0180043
butenafine	Urticaria	13	0.0138651
butenafine	Coccidioidomycosis	14	0.0132165
butenafine	Histoplasmosis	15	0.0131989
cabergoline	Schizophrenia	1	0.0434067
cabergoline	Depressive Disorder	2	0.0287324
cabergoline	Psychotic Disorders	3	0.0283615
cabergoline	Neuroleptic Malignant Syndrome	4	0.0279406
cabergoline	Postpartum Hemorrhage	5	0.0276549
cabergoline	Acromegaly	6	0.025943
cabergoline	Tourette Syndrome	7	0.0235238
cabergoline	Amenorrhea	8	0.0229424
cabergoline	Cluster Headache	9	0.0229015
cabergoline	Bipolar Disorder	10	0.020281
cabergoline	Hypogonadism	11	0.0190203
cabergoline	Infertility	12	0.0160507
cabergoline	Heart Failure	13	0.0132773
cabergoline	Hypertension, Malignant	14	0.0117664
cabergoline	Dementia	15	0.011164
caffeine	Asthma	1	0.0953098
caffeine	Bronchial Spasm	2	0.0631817
caffeine	Pulmonary Emphysema	3	0.0542525
caffeine	Bronchitis	4	0.0483227
caffeine	Bradycardia	5	0.044426
caffeine	Impotence, Vasculogenic	6	0.0198163
caffeine	Brain Ischemia	7	0.0189208
caffeine	Hypertension	8	0.0188953
caffeine	Diabetic Angiopathies	9	0.0176913
caffeine	Vasculitis	10	0.0172229
caffeine	Intermittent Claudication	11	0.0165927
caffeine	Stroke	12	0.0160356
caffeine	Diabetic Neuropathies	13	0.015896
caffeine	Gangrene	14	0.0150394
caffeine	Malaria, Cerebral	15	0.013224
candesartan	Ventricular Dysfunction	1	0.0493369
candesartan	Heart Arrest	2	0.0480453
candesartan	Hypertension, Malignant	3	0.0447367
candesartan	Endocarditis	4	0.0439573
candesartan	Diabetic Angiopathies	5	0.0367867
candesartan	Bartter Syndrome	6	0.0350311
candesartan	Diabetes Mellitus, Type 2	7	0.0297474
candesartan	Arrhythmias, Cardiac	8	0.0277807
candesartan	Raynaud Disease	9	0.0244009
candesartan	Cardiomyopathy, Dilated	10	0.023392
candesartan	Cardiac Output, Low	11	0.0224684
candesartan	Pulmonary Valve Stenosis	12	0.0219424
candesartan	Hypoglycemia	13	0.019147
candesartan	Diabetic Neuropathies	14	0.0191089
candesartan	Hypotension	15	0.0178315
capecitabine	Stomach Neoplasms	1	0.0497733
capecitabine	AIDS-Related Opportunistic Infections	2	0.0456387
capecitabine	Colonic Neoplasms	3	0.035198
capecitabine	Head and Neck Neoplasms	4	0.0291162
capecitabine	Rectal Neoplasms	5	0.0276319
capecitabine	Acquired Immunodeficiency Syndrome	6	0.0252828
capecitabine	Pancreatic Neoplasms	7	0.0207539
capecitabine	Pneumonia, Pneumocystis	8	0.0199757
capecitabine	Keratosis	9	0.0172014
capecitabine	Carcinoma, Basal Cell	10	0.0162452
capecitabine	Aspergillosis	11	0.0154828
capecitabine	Lung Diseases, Fungal	12	0.0153655
capecitabine	Keratoconjunctivitis, Infectious	13	0.0151539
capecitabine	Keratitis, Herpetic	14	0.0147354
capecitabine	Carcinoma, Pancreatic Ductal	15	0.0141268
captopril	Hypertension	1	0.0883122
captopril	Ventricular Dysfunction	2	0.0370011
captopril	Heart Arrest	3	0.0364512
captopril	Endocarditis	4	0.034222
captopril	Cardiac Output, Low	5	0.0237058
captopril	Staphylococcal Infections	6	0.0235028
captopril	Arrhythmias, Cardiac	7	0.0219809
captopril	Diabetic Angiopathies	8	0.0219447
captopril	Urinary Tract Infections	9	0.0210482
captopril	Hypotension	10	0.0196632
captopril	Diabetes Mellitus, Type 2	11	0.0188179
captopril	Cardiomyopathy, Dilated	12	0.0178123
captopril	Arterial Occlusive Diseases	13	0.0176853
captopril	Streptococcal Infections	14	0.0170199
captopril	Osteoarthritis	15	0.0160858
carbachol	Glaucoma, Open-Angle	1	0.0425115
carbachol	Tetanus	2	0.0205559
carbachol	Glaucoma, Angle-Closure	3	0.0197381
carbachol	Drug Toxicity	4	0.0149838
carbachol	Abnormalities, Drug-Induced	5	0.0135506
carbachol	Hypertension, Malignant	6	0.0124934
carbachol	Asthma	7	0.0106097
carbachol	Ocular Hypertension	8	0.00959011
carbachol	Strabismus	9	0.00869642
carbachol	Parkinson Disease	10	0.00852321
carbachol	Tuberculosis	11	0.00821663
carbachol	Hypertension	12	0.00808524
carbachol	Heart Failure	13	0.00789633
carbachol	Melanoma	14	0.00706823
carbachol	Tourette Syndrome	15	0.00699463
carbamazepine	Pain	1	0.0539773
carbamazepine	Tachycardia, Ventricular	2	0.0494507
carbamazepine	Epilepsies, Partial	3	0.0471205
carbamazepine	Ventricular Fibrillation	4	0.0449792
carbamazepine	Depressive Disorder	5	0.0434165
carbamazepine	Ventricular Premature Complexes	6	0.0428938
carbamazepine	Atrial Fibrillation	7	0.0411926
carbamazepine	Atrial Flutter	8	0.0364479
carbamazepine	Tachycardia, Supraventricular	9	0.0320078
carbamazepine	Status Epilepticus	10	0.0308956
carbamazepine	Seizures	11	0.0294719
carbamazepine	Epilepsy, Temporal Lobe	12	0.0288861
carbamazepine	Anxiety Disorders	13	0.0263008
carbamazepine	Angina Pectoris	14	0.0234943
carbamazepine	Arrhythmias, Cardiac	15	0.0190478
carbidopa	Depressive Disorder	1	0.0320516
carbidopa	Hypertension	2	0.0174098
carbidopa	Alzheimer Disease	3	0.0127284
carbidopa	Parkinsonian Disorders	4	0.0106311
carbidopa	Bipolar Disorder	5	0.0099067
carbidopa	Amyotrophic Lateral Sclerosis	6	0.00885242
carbidopa	Abnormalities, Drug-Induced	7	0.00840164
carbidopa	Shock	8	0.00825443
carbidopa	Tourette Syndrome	9	0.00805102
carbidopa	Glaucoma, Open-Angle	10	0.00799583
carbidopa	Pheochromocytoma	11	0.00742079
carbidopa	Schizophrenia	12	0.00735032
carbidopa	Bradycardia	13	0.0072084
carbidopa	Psychotic Disorders	14	0.00683902
carbidopa	Huntington Disease	15	0.00658155
carbinoxamine	Urticaria	1	0.140672
carbinoxamine	Nausea	2	0.0654827
carbinoxamine	Conjunctivitis, Allergic	3	0.0652537
carbinoxamine	Vomiting	4	0.0464936
carbinoxamine	Asthma	5	0.0443894
carbinoxamine	Motion Sickness	6	0.0383695
carbinoxamine	Dermatitis, Atopic	7	0.0327028
carbinoxamine	Anxiety Disorders	8	0.0310811
carbinoxamine	Sinusitis	9	0.0296575
carbinoxamine	Hypersensitivity	10	0.026735
carbinoxamine	Sleep Initiation and Maintenance Disorders	11	0.0264187
carbinoxamine	Pruritus	12	0.0235017
carbinoxamine	Vertigo	13	0.0219644
carbinoxamine	Rhinitis	14	0.0216682
carbinoxamine	Dermatitis, Allergic Contact	15	0.0204457
carmustine	Tinea Pedis	1	0.0367234
carmustine	Neuroblastoma	2	0.03359
carmustine	Lymphoma	3	0.0260387
carmustine	Breast Neoplasms	4	0.0222595
carmustine	Neoplasms	5	0.0213417
carmustine	Leukemia, Hairy Cell	6	0.0198822
carmustine	Tinea Versicolor	7	0.019812
carmustine	Carcinoma, Non-Small-Cell Lung	8	0.0196376
carmustine	Leukemia, Lymphoid	9	0.0182899
carmustine	Proteus Infections	10	0.0167971
carmustine	Leukemia	11	0.016158
carmustine	Mycosis Fungoides	12	0.0154368
carmustine	Escherichia coli Infections	13	0.0150063
carmustine	Carcinoma, Medullary	14	0.0142687
carmustine	Streptococcal Infections	15	0.0135539
carnitine	Diabetes Mellitus, Type 2	1	0.035721
carnitine	Hypertension	2	0.0255163
carnitine	Heart Failure	3	0.0196503
carnitine	Nephrotic Syndrome	4	0.0174216
carnitine	Gout	5	0.0153646
carnitine	Edema	6	0.0153586
carnitine	Gonorrhea	7	0.0139492
carnitine	Staphylococcal Infections	8	0.0118365
carnitine	Schizophrenia	9	0.0117646
carnitine	Obesity	10	0.0109373
carnitine	Streptococcal Infections	11	0.00998774
carnitine	Dyskinesias	12	0.00826514
carnitine	Neurosyphilis	13	0.00811157
carnitine	Epilepsies, Partial	14	0.00762748
carnitine	Angina Pectoris	15	0.0070993
carteolol	Myocardial Infarction	1	0.117114
carteolol	Angina Pectoris	2	0.106132
carteolol	Heart Failure	3	0.0802621
carteolol	Ventricular Fibrillation	4	0.0730851
carteolol	Tachycardia, Supraventricular	5	0.0612969
carteolol	Asthma	6	0.059988
carteolol	Tachycardia, Ventricular	7	0.0581822
carteolol	Atrial Fibrillation	8	0.0409562
carteolol	Atrial Flutter	9	0.0403541
carteolol	Bronchial Spasm	10	0.0333939
carteolol	Bradycardia	11	0.0252799
carteolol	Heart Block	12	0.0238004
carteolol	Arrhythmias, Cardiac	13	0.0214679
carteolol	Torsades de Pointes	14	0.02076
carteolol	Cardiac Output, Low	15	0.0199007
carvedilol	Coronary Disease	1	0.0554567
carvedilol	Ventricular Fibrillation	2	0.043263
carvedilol	Tachycardia, Supraventricular	3	0.0423742
carvedilol	Tachycardia, Ventricular	4	0.0376194
carvedilol	Angina, Unstable	5	0.0335465
carvedilol	Hypertension, Malignant	6	0.0333758
carvedilol	Atrial Fibrillation	7	0.0289403
carvedilol	Asthma	8	0.0276868
carvedilol	Shock, Cardiogenic	9	0.0265349
carvedilol	Atrial Flutter	10	0.0250882
carvedilol	Glaucoma, Open-Angle	11	0.0233189
carvedilol	Arrhythmias, Cardiac	12	0.0204583
carvedilol	Esophageal Spasm, Diffuse	13	0.0194288
carvedilol	Raynaud Disease	14	0.0184977
carvedilol	Cardiac Output, Low	15	0.0163939
cefaclor	Impetigo	1	0.110059
cefaclor	Septicemia	2	0.107155
cefaclor	Respiratory Tract Infections	3	0.105411
cefaclor	Pregnancy Complications, Infectious	4	0.100239
cefaclor	Staphylococcal Skin Infections	5	0.0952797
cefaclor	Serratia Infections	6	0.0946064
cefaclor	Salmonella Infections	7	0.0902591
cefaclor	Wound Infection	8	0.0860954
cefaclor	Sinusitis	9	0.0860829
cefaclor	Enterobacteriaceae Infections	10	0.0859913
cefaclor	Bacterial Infections	11	0.0841003
cefaclor	Gonorrhea	12	0.0826384
cefaclor	Endocarditis, Bacterial	13	0.0825343
cefaclor	Peritonitis	14	0.0823373
cefaclor	Surgical Wound Infection	15	0.0802532
cefadroxil	Staphylococcal Infections	1	0.240898
cefadroxil	Skin Diseases, Bacterial	2	0.215826
cefadroxil	Streptococcal Infections	3	0.205373
cefadroxil	Haemophilus Infections	4	0.17069
cefadroxil	Pneumonia, Bacterial	5	0.143747
cefadroxil	Bone Diseases, Infectious	6	0.127977
cefadroxil	Septicemia	7	0.127972
cefadroxil	Staphylococcal Skin Infections	8	0.122844
cefadroxil	Wound Infection	9	0.121534
cefadroxil	Osteomyelitis	10	0.112113
cefadroxil	Respiratory Tract Infections	11	0.108227
cefadroxil	Cellulitis	12	0.0956222
cefadroxil	Endocarditis, Bacterial	13	0.0934204
cefadroxil	Serratia Infections	14	0.0910207
cefadroxil	Pregnancy Complications, Infectious	15	0.0907506
cefamandole	Serratia Infections	1	0.132
cefamandole	Pseudomonas Infections	2	0.131061
cefamandole	Gonorrhea	3	0.117717
cefamandole	Salmonella Infections	4	0.116132
cefamandole	Septicemia	5	0.102541
cefamandole	Otitis Media	6	0.0991235
cefamandole	Impetigo	7	0.0990467
cefamandole	Staphylococcal Skin Infections	8	0.0953832
cefamandole	Enterobacteriaceae Infections	9	0.0940432
cefamandole	Respiratory Tract Infections	10	0.0921067
cefamandole	Peritonitis	11	0.0909902
cefamandole	Bacterial Infections	12	0.0906081
cefamandole	Gram-Negative Bacterial Infections	13	0.0887075
cefamandole	Pregnancy Complications, Infectious	14	0.0840446
cefamandole	Bronchitis	15	0.0804329
cefazolin	Haemophilus Infections	1	0.195231
cefazolin	Serratia Infections	2	0.135857
cefazolin	Pseudomonas Infections	3	0.120952
cefazolin	Bone Diseases, Infectious	4	0.117355
cefazolin	Enterobacteriaceae Infections	5	0.0970725
cefazolin	Septicemia	6	0.090455
cefazolin	Staphylococcal Skin Infections	7	0.0881745
cefazolin	Salmonella Infections	8	0.0880706
cefazolin	Impetigo	9	0.0879532
cefazolin	Bacterial Infections	10	0.0861411
cefazolin	Respiratory Tract Infections	11	0.0799058
cefazolin	Pregnancy Complications, Infectious	12	0.0752602
cefazolin	Gram-Negative Bacterial Infections	13	0.0733295
cefazolin	Otitis Media	14	0.072788
cefazolin	Acinetobacter Infections	15	0.0713427
cefdinir	Urinary Tract Infections	1	0.242343
cefdinir	Soft Tissue Infections	2	0.219816
cefdinir	Gonorrhea	3	0.120631
cefdinir	Serratia Infections	4	0.116593
cefdinir	Pseudomonas Infections	5	0.112755
cefdinir	Bone Diseases, Infectious	6	0.103433
cefdinir	Salmonella Infections	7	0.0960674
cefdinir	Enterobacteriaceae Infections	8	0.0859736
cefdinir	Bacterial Infections	9	0.0839512
cefdinir	Impetigo	10	0.0821117
cefdinir	Gram-Negative Bacterial Infections	11	0.0796821
cefdinir	Staphylococcal Skin Infections	12	0.0780379
cefdinir	Septicemia	13	0.0772687
cefdinir	Respiratory Tract Infections	14	0.0772623
cefdinir	Peritonitis	15	0.0711559
cefditoren	Proteus Infections	1	0.246117
cefditoren	Urinary Tract Infections	2	0.245235
cefditoren	Escherichia coli Infections	3	0.234281
cefditoren	Staphylococcal Infections	4	0.210686
cefditoren	Skin Diseases, Bacterial	5	0.185316
cefditoren	Otitis Media	6	0.114242
cefditoren	Serratia Infections	7	0.100003
cefditoren	Bone Diseases, Infectious	8	0.0956533
cefditoren	Gonorrhea	9	0.0927366
cefditoren	Pseudomonas Infections	10	0.089733
cefditoren	Impetigo	11	0.0840549
cefditoren	Sinusitis	12	0.0828166
cefditoren	Respiratory Tract Infections	13	0.0815373
cefditoren	Enterobacteriaceae Infections	14	0.0729126
cefditoren	Septicemia	15	0.0708918
cefepime	Gonorrhea	1	0.120651
cefepime	Salmonella Infections	2	0.110948
cefepime	Enterobacteriaceae Infections	3	0.103836
cefepime	Bacterial Infections	4	0.0979454
cefepime	Septicemia	5	0.0977278
cefepime	Otitis Media	6	0.0974421
cefepime	Gram-Negative Bacterial Infections	7	0.0950025
cefepime	Peritonitis	8	0.0900633
cefepime	Impetigo	9	0.0866445
cefepime	Bacteroides Infections	10	0.0820163
cefepime	Staphylococcal Skin Infections	11	0.0805668
cefepime	Respiratory Tract Infections	12	0.0800483
cefepime	Bronchitis	13	0.0752736
cefepime	Plague	14	0.0723682
cefepime	Pregnancy Complications, Infectious	15	0.0676612
cefixime	Pseudomonas Infections	1	0.132292
cefixime	Salmonella Infections	2	0.120546
cefixime	Serratia Infections	3	0.117593
cefixime	Bone Diseases, Infectious	4	0.108572
cefixime	Enterobacteriaceae Infections	5	0.0933215
cefixime	Gram-Negative Bacterial Infections	6	0.0881645
cefixime	Bacterial Infections	7	0.0875947
cefixime	Sinusitis	8	0.0846725
cefixime	Impetigo	9	0.0836785
cefixime	Staphylococcal Skin Infections	10	0.0807441
cefixime	Respiratory Tract Infections	11	0.07656
cefixime	Septicemia	12	0.0707746
cefixime	Tonsillitis	13	0.0707563
cefixime	Bacteroides Infections	14	0.0704769
cefixime	Peritonitis	15	0.0704746
cefoperazone	Septicemia	1	0.12207
cefoperazone	Enterobacteriaceae Infections	2	0.114189
cefoperazone	Bacteroides Infections	3	0.114081
cefoperazone	Peritonitis	4	0.105881
cefoperazone	Bacterial Infections	5	0.102524
cefoperazone	Impetigo	6	0.0973833
cefoperazone	Gram-Negative Bacterial Infections	7	0.0972587
cefoperazone	Pregnancy Complications, Infectious	8	0.0960704
cefoperazone	Staphylococcal Skin Infections	9	0.0948526
cefoperazone	Respiratory Tract Infections	10	0.0944369
cefoperazone	Acinetobacter Infections	11	0.0841687
cefoperazone	Gonorrhea	12	0.0829405
cefoperazone	Plague	13	0.0774348
cefoperazone	Sepsis	14	0.0770276
cefoperazone	Otitis Media	15	0.0751126
cefotaxime	Pseudomonas Infections	1	0.115764
cefotaxime	Septicemia	2	0.110386
cefotaxime	Staphylococcal Skin Infections	3	0.107857
cefotaxime	Enterobacteriaceae Infections	4	0.103501
cefotaxime	Bacterial Infections	5	0.101083
cefotaxime	Otitis Media	6	0.100027
cefotaxime	Impetigo	7	0.0995608
cefotaxime	Gram-Negative Bacterial Infections	8	0.0971978
cefotaxime	Pregnancy Complications, Infectious	9	0.0917817
cefotaxime	Respiratory Tract Infections	10	0.0916041
cefotaxime	Wound Infection	11	0.0827972
cefotaxime	Bacteroides Infections	12	0.0795664
cefotaxime	Osteomyelitis	13	0.0777781
cefotaxime	Endocarditis, Bacterial	14	0.0723715
cefotaxime	Plague	15	0.0721982
cefotetan	Pneumonia, Bacterial	1	0.126862
cefotetan	Serratia Infections	2	0.106397
cefotetan	Impetigo	3	0.095812
cefotetan	Salmonella Infections	4	0.093027
cefotetan	Staphylococcal Skin Infections	5	0.0872344
cefotetan	Wound Infection	6	0.0869438
cefotetan	Bacterial Infections	7	0.0848582
cefotetan	Enterobacteriaceae Infections	8	0.0842642
cefotetan	Pseudomonas Infections	9	0.0790193
cefotetan	Gram-Negative Bacterial Infections	10	0.0782524
cefotetan	Community-Acquired Infections	11	0.0763514
cefotetan	Endocarditis, Bacterial	12	0.0743796
cefotetan	Otitis Media	13	0.07255
cefotetan	Gonorrhea	14	0.0693661
cefotetan	Osteomyelitis	15	0.0683302
cefoxitin	Serratia Infections	1	0.154623
cefoxitin	Pneumonia, Bacterial	2	0.148394
cefoxitin	Pseudomonas Infections	3	0.123925
cefoxitin	Salmonella Infections	4	0.114353
cefoxitin	Staphylococcal Skin Infections	5	0.10241
cefoxitin	Enterobacteriaceae Infections	6	0.0986732
cefoxitin	Impetigo	7	0.0985978
cefoxitin	Bacterial Infections	8	0.0962026
cefoxitin	Gram-Negative Bacterial Infections	9	0.093129
cefoxitin	Gonorrhea	10	0.0901569
cefoxitin	Community-Acquired Infections	11	0.0803709
cefoxitin	Wound Infection	12	0.0791557
cefoxitin	Acinetobacter Infections	13	0.0758446
cefoxitin	Plague	14	0.0742306
cefoxitin	Endocarditis, Bacterial	15	0.0710494
cefpodoxime	Staphylococcal Infections	1	0.239568
cefpodoxime	Serratia Infections	2	0.136914
cefpodoxime	Pseudomonas Infections	3	0.13046
cefpodoxime	Bone Diseases, Infectious	4	0.130061
cefpodoxime	Salmonella Infections	5	0.10544
cefpodoxime	Septicemia	6	0.0922967
cefpodoxime	Enterobacteriaceae Infections	7	0.0917751
cefpodoxime	Peritonitis	8	0.0883986
cefpodoxime	Gram-Negative Bacterial Infections	9	0.0870288
cefpodoxime	Bacterial Infections	10	0.0868715
cefpodoxime	Impetigo	11	0.0868097
cefpodoxime	Respiratory Tract Infections	12	0.0860143
cefpodoxime	Acinetobacter Infections	13	0.0801646
cefpodoxime	Sepsis	14	0.0789631
cefpodoxime	Staphylococcal Skin Infections	15	0.0771841
cefprozil	Urinary Tract Infections	1	0.253166
cefprozil	Soft Tissue Infections	2	0.211405
cefprozil	Pneumonia, Bacterial	3	0.139053
cefprozil	Bone Diseases, Infectious	4	0.0992881
cefprozil	Serratia Infections	5	0.0979249
cefprozil	Impetigo	6	0.093213
cefprozil	Gonorrhea	7	0.091611
cefprozil	Staphylococcal Skin Infections	8	0.0887997
cefprozil	Salmonella Infections	9	0.0839279
cefprozil	Enterobacteriaceae Infections	10	0.0801863
cefprozil	Bacterial Infections	11	0.0774562
cefprozil	Respiratory Tract Infections	12	0.0769978
cefprozil	Gram-Negative Bacterial Infections	13	0.0769609
cefprozil	Pseudomonas Infections	14	0.0753669
cefprozil	Septicemia	15	0.0705058
ceftazidime	Septicemia	1	0.112912
ceftazidime	Bacteroides Infections	2	0.103894
ceftazidime	Enterobacteriaceae Infections	3	0.10379
ceftazidime	Salmonella Infections	4	0.102165
ceftazidime	Bacterial Infections	5	0.0962497
ceftazidime	Respiratory Tract Infections	6	0.0899577
ceftazidime	Staphylococcal Skin Infections	7	0.0897849
ceftazidime	Peritonitis	8	0.0894842
ceftazidime	Gram-Negative Bacterial Infections	9	0.0892057
ceftazidime	Impetigo	10	0.0849569
ceftazidime	Gonorrhea	11	0.0818583
ceftazidime	Pregnancy Complications, Infectious	12	0.0771351
ceftazidime	Otitis Media	13	0.0762211
ceftazidime	Endocarditis, Bacterial	14	0.0719091
ceftazidime	Plague	15	0.0706631
ceftibuten	Proteus Infections	1	0.305892
ceftibuten	Urinary Tract Infections	2	0.262212
ceftibuten	Soft Tissue Infections	3	0.255927
ceftibuten	Staphylococcal Infections	4	0.249302
ceftibuten	Skin Diseases, Bacterial	5	0.227299
ceftibuten	Pneumonia, Bacterial	6	0.173887
ceftibuten	Serratia Infections	7	0.158392
ceftibuten	Pseudomonas Infections	8	0.131326
ceftibuten	Bone Diseases, Infectious	9	0.130252
ceftibuten	Septicemia	10	0.103011
ceftibuten	Enterobacteriaceae Infections	11	0.102981
ceftibuten	Bacteroides Infections	12	0.102176
ceftibuten	Salmonella Infections	13	0.101905
ceftibuten	Staphylococcal Skin Infections	14	0.0916087
ceftibuten	Gonorrhea	15	0.0883786
ceftizoxime	Pseudomonas Infections	1	0.141822
ceftizoxime	Septicemia	2	0.119035
ceftizoxime	Salmonella Infections	3	0.115336
ceftizoxime	Peritonitis	4	0.112609
ceftizoxime	Enterobacteriaceae Infections	5	0.107039
ceftizoxime	Otitis Media	6	0.101305
ceftizoxime	Bacterial Infections	7	0.098196
ceftizoxime	Gram-Negative Bacterial Infections	8	0.0965846
ceftizoxime	Staphylococcal Skin Infections	9	0.0933553
ceftizoxime	Respiratory Tract Infections	10	0.093267
ceftizoxime	Impetigo	11	0.0900819
ceftizoxime	Pregnancy Complications, Infectious	12	0.0883697
ceftizoxime	Endocarditis, Bacterial	13	0.074123
ceftizoxime	Plague	14	0.0735444
ceftizoxime	Bronchitis	15	0.0724885
ceftriaxone	Haemophilus Infections	1	0.235101
ceftriaxone	Serratia Infections	2	0.137303
ceftriaxone	Pseudomonas Infections	3	0.135289
ceftriaxone	Septicemia	4	0.101447
ceftriaxone	Enterobacteriaceae Infections	5	0.0963822
ceftriaxone	Gram-Negative Bacterial Infections	6	0.0953321
ceftriaxone	Bacterial Infections	7	0.0945692
ceftriaxone	Impetigo	8	0.0877707
ceftriaxone	Respiratory Tract Infections	9	0.0873675
ceftriaxone	Bronchitis	10	0.0827374
ceftriaxone	Staphylococcal Skin Infections	11	0.0769083
ceftriaxone	Acinetobacter Infections	12	0.0752027
ceftriaxone	Plague	13	0.0699949
ceftriaxone	Bacteroides Infections	14	0.0672518
ceftriaxone	Pregnancy Complications, Infectious	15	0.0663558
cefuroxime	Streptococcal Infections	1	0.195435
cefuroxime	Staphylococcal Infections	2	0.192848
cefuroxime	Skin Diseases, Bacterial	3	0.170421
cefuroxime	Staphylococcal Skin Infections	4	0.0986186
cefuroxime	Respiratory Tract Infections	5	0.0934336
cefuroxime	Otitis Media	6	0.08156
cefuroxime	Wound Infection	7	0.079592
cefuroxime	Serratia Infections	8	0.0790326
cefuroxime	Gram-Negative Bacterial Infections	9	0.0770882
cefuroxime	Enterobacteriaceae Infections	10	0.0747525
cefuroxime	Septicemia	11	0.0728272
cefuroxime	Bacterial Infections	12	0.0712964
cefuroxime	Pseudomonas Infections	13	0.0676121
cefuroxime	Pregnancy Complications, Infectious	14	0.0651211
cefuroxime	Osteomyelitis	15	0.0630493
celecoxib	Arthritis, Juvenile Rheumatoid	1	0.0572052
celecoxib	Pain	2	0.0554393
celecoxib	Gout	3	0.0431423
celecoxib	Inflammation	4	0.0365935
celecoxib	Spondylitis, Ankylosing	5	0.0336398
celecoxib	Arthritis	6	0.0332154
celecoxib	Rheumatic Fever	7	0.0299815
celecoxib	Fever	8	0.0294473
celecoxib	Arthritis, Gouty	9	0.0271864
celecoxib	Bursitis	10	0.026798
celecoxib	Pain, Postoperative	11	0.0247845
celecoxib	Rheumatic Diseases	12	0.0241161
celecoxib	Colitis, Ulcerative	13	0.0185773
celecoxib	Lupus Erythematosus, Systemic	14	0.016056
celecoxib	Joint Diseases	15	0.0150662
cephalexin	Haemophilus Infections	1	0.176206
cephalexin	Septicemia	2	0.131157
cephalexin	Bone Diseases, Infectious	3	0.122123
cephalexin	Staphylococcal Skin Infections	4	0.12207
cephalexin	Respiratory Tract Infections	5	0.11891
cephalexin	Wound Infection	6	0.117575
cephalexin	Impetigo	7	0.107159
cephalexin	Osteomyelitis	8	0.100181
cephalexin	Pregnancy Complications, Infectious	9	0.0976356
cephalexin	Endocarditis, Bacterial	10	0.0959042
cephalexin	Pseudomonas Infections	11	0.0953665
cephalexin	Serratia Infections	12	0.0910774
cephalexin	Salmonella Infections	13	0.0872897
cephalexin	Cellulitis	14	0.0846418
cephalexin	Enterobacteriaceae Infections	15	0.080701
cephalothin	Haemophilus Infections	1	0.150455
cephalothin	Pneumonia, Bacterial	2	0.121796
cephalothin	Septicemia	3	0.110031
cephalothin	Staphylococcal Skin Infections	4	0.107667
cephalothin	Impetigo	5	0.101006
cephalothin	Pseudomonas Infections	6	0.0974088
cephalothin	Wound Infection	7	0.0966027
cephalothin	Bone Diseases, Infectious	8	0.0961261
cephalothin	Pregnancy Complications, Infectious	9	0.0830183
cephalothin	Serratia Infections	10	0.0827767
cephalothin	Endocarditis, Bacterial	11	0.0826017
cephalothin	Osteomyelitis	12	0.0797727
cephalothin	Enterobacteriaceae Infections	13	0.079577
cephalothin	Salmonella Infections	14	0.0795582
cephalothin	Bacterial Infections	15	0.0746636
cephapirin	Haemophilus Infections	1	0.161302
cephapirin	Pneumonia, Bacterial	2	0.107629
cephapirin	Impetigo	3	0.0925406
cephapirin	Staphylococcal Skin Infections	4	0.0908299
cephapirin	Bone Diseases, Infectious	5	0.084863
cephapirin	Pseudomonas Infections	6	0.0847143
cephapirin	Serratia Infections	7	0.0811817
cephapirin	Enterobacteriaceae Infections	8	0.0746249
cephapirin	Septicemia	9	0.0704419
cephapirin	Bacterial Infections	10	0.0698693
cephapirin	Pharyngitis	11	0.0671031
cephapirin	Gonorrhea	12	0.0660951
cephapirin	Sinusitis	13	0.0659487
cephapirin	Wound Infection	14	0.0651119
cephapirin	Gram-Negative Bacterial Infections	15	0.0645834
cephradine	Haemophilus Infections	1	0.154439
cephradine	Pneumonia, Bacterial	2	0.107731
cephradine	Bone Diseases, Infectious	3	0.0994792
cephradine	Impetigo	4	0.0928033
cephradine	Pseudomonas Infections	5	0.0893521
cephradine	Staphylococcal Skin Infections	6	0.0880309
cephradine	Serratia Infections	7	0.0865956
cephradine	Enterobacteriaceae Infections	8	0.0853576
cephradine	Septicemia	9	0.0812915
cephradine	Wound Infection	10	0.0743034
cephradine	Bacterial Infections	11	0.0738116
cephradine	Endocarditis, Bacterial	12	0.0730671
cephradine	Pregnancy Complications, Infectious	13	0.0681022
cephradine	Salmonella Infections	14	0.0670494
cephradine	Gram-Negative Bacterial Infections	15	0.0645598
cetirizine	Nausea	1	0.0814807
cetirizine	Conjunctivitis, Allergic	2	0.0644809
cetirizine	Vomiting	3	0.0578669
cetirizine	Motion Sickness	4	0.0463012
cetirizine	Rhinitis, Vasomotor	5	0.0401693
cetirizine	Anxiety Disorders	6	0.0391877
cetirizine	Dermatitis, Atopic	7	0.0389868
cetirizine	Asthma	8	0.0347146
cetirizine	Sleep Initiation and Maintenance Disorders	9	0.0294846
cetirizine	Hypersensitivity	10	0.0282462
cetirizine	Vertigo	11	0.0277846
cetirizine	Dermatitis, Allergic Contact	12	0.0262374
cetirizine	Sinusitis	13	0.0253467
cetirizine	Pruritus	14	0.0226305
cetirizine	Depressive Disorder	15	0.0211725
cevimeline	Asthma	1	0.04046
cevimeline	Urinary Bladder, Neurogenic	2	0.0236536
cevimeline	Staphylococcal Infections	3	0.0232901
cevimeline	Rhinitis, Allergic, Perennial	4	0.0211352
[truncated: 9,446 more rows]
